# Supplementary material for: Identification of RFC4 as a potential biomarker for pan‐cancer involving prognosis, tumour immune microenvironment and drugs
Source: J Cell Mol Med. 2024 Jun 21;28(12):e18478. doi: 10.1111/jcmm.18478 (PMC11190950; doi:10.1111/jcmm.18478)
Supplement: Supplementary file 2 — Table S1. [file JCMM-28-e18478-s002.xlsx]

## Sheet: HR>1
cancer	HR	CI	P.value	PH_test_Pvalue	LR_test_pvalue	Best_split	Name	CHR	MAPINFO	UCSC_RefGene_Name	UCSC_RefGene_Group	Relation_to_UCSC_CpG_Island	adj.P.value
BLCA	1.52	(1.102;2.096)	0.0107865	0.708	0.0134047	q75	cg27559724	3	186524679	RFC4	TSS200;TSS1500	Island	0.151803
BRCA	1.512	(1.011;2.263)	0.0443206	0.111	0.0491854	q75	cg27559724	3	186524679	RFC4	TSS200;TSS1500	Island	0.204877
LIHC	1.744	(1.133;2.685)	0.011518	0.147	0.00778821	q25	cg27559724	3	186524679	RFC4	TSS200;TSS1500	Island	0.108759
MESO	1.871	(1.049;3.339)	0.0338856	0.797	0.0251337	q25	cg27559724	3	186524679	RFC4	TSS200;TSS1500	Island	0.16466
UVM	2.494	(1.073;5.797)	0.0337357	0.184	0.0425821	q75	cg27559724	3	186524679	RFC4	TSS200;TSS1500	Island	0.128172
LIHC	2.011	(1.347;3.001)	0.000630843	0.047	0.000322416	mean	cg27350326	3	186521698	RFC4	Body	N_Shelf	0.0277533
UCEC	2.522	(1.32;4.819)	0.00512122	0.976925	0.00200608	q25	cg27350326	3	186521698	RFC4	Body	N_Shelf	0.0539451
CESC	2.571	(1.317;5.019)	0.00563952	0.809	0.00205069	q25	cg27099625	3	186524306	RFC4	1stExon;TSS200;5'UTR	Island	0.180536
UVM	7.477	(1.007;55.536)	0.0492433	0.892	0.0066627	q25	cg27099625	3	186524306	RFC4	1stExon;TSS200;5'UTR	Island	0.148529
LIHC	1.723	(1.112;2.669)	0.0149474	0.839	0.0103718	q25	cg26099943	3	186524574	RFC4	TSS200;TSS1500	Island	0.123651
BLCA	1.497	(1.029;2.176)	0.0347956	0.821	0.0280795	q25	cg25585523	3	186524693	RFC4	TSS1500	Island	0.205508
CESC	1.796	(1.12;2.878)	0.0150114	0.159	0.0173334	q75	cg25585523	3	186524693	RFC4	TSS1500	Island	0.208439
PAAD	1.658	(1.058;2.599)	0.0272418	0.109602	0.032964	q75	cg25585523	3	186524693	RFC4	TSS1500	Island	0.185338
SKCM	1.41	(1.021;1.947)	0.0370877	0.092	0.031648	q25	cg25585523	3	186524693	RFC4	TSS1500	Island	0.135765
UCEC	3.15	(1.51;6.573)	0.00223291	0.569204	0.000415203	q25	cg25585523	3	186524693	RFC4	TSS1500	Island	0.0401267
LIHC	1.977	(1.249;3.13)	0.00363803	0.01	0.00179688	q25	cg20872461	3	186524196	RFC4	5'UTR;1stExon	Island	0.0614866
UCEC	2.042	(1.273;3.275)	0.00306421	0.658017	0.00258443	mean	cg20872461	3	186524196	RFC4	5'UTR;1stExon	Island	0.0448508
CESC	1.673	(1.028;2.721)	0.0382095	0.149	0.0437971	q75	cg19251352	3	186524300	RFC4	1stExon;TSS200;5'UTR	Island	0.245074
MESO	1.918	(1.059;3.476)	0.0316646	0.084	0.0227351	q25	cg19251352	3	186524300	RFC4	1stExon;TSS200;5'UTR	Island	0.160047
UCEC	1.84	(1.147;2.951)	0.0113901	0.136033	0.0101161	median	cg19251352	3	186524300	RFC4	1stExon;TSS200;5'UTR	Island	0.0730504
UVM	2.951	(1.261;6.909)	0.0126505	0.544	0.0160627	q75	cg19251352	3	186524300	RFC4	1stExon;TSS200;5'UTR	Island	0.0842864
LIHC	1.592	(1.005;2.521)	0.0476501	0.485	0.0375794	q25	cg14742690	3	186524051	RFC4	5'UTR	N_Shore	0.214122
UCEC	2.067	(1.111;3.844)	0.0218382	0.467295	0.0133134	q25	cg14742690	3	186524051	RFC4	5'UTR	N_Shore	0.0964938
BLCA	1.469	(1.056;2.042)	0.0222995	0.723	0.0266441	q75	cg12820191	3	186524311	RFC4	1stExon;TSS200;5'UTR	Island	0.181954
LGG	1.453	(1.012;2.086)	0.0427756	0.405	0.0425077	median	cg12820191	3	186524311	RFC4	1stExon;TSS200;5'UTR	Island	0.0719456
LIHC	2.616	(1.618;4.232)	8.84854e-05	0.428	1.48673e-05	q25	cg12820191	3	186524311	RFC4	1stExon;TSS200;5'UTR	Island	0.0142243
UCEC	1.856	(1.143;3.013)	0.0123591	0.196558	0.016023	q75	cg12820191	3	186524311	RFC4	1stExon;TSS200;5'UTR	Island	0.0755227
ACC	2.235	(1.067;4.683)	0.0330251	0.831	0.039482	q75	cg12583908	3	186524777	RFC4	TSS1500	S_Shore	0.12987
LIHC	1.852	(1.294;2.651)	0.00075421	0.046	0.000560767	median	cg12583908	3	186524777	RFC4	TSS1500	S_Shore	0.0299035
UCEC	3.95	(1.884;8.283)	0.000276765	0.272445	1.77658e-05	q25	cg12583908	3	186524777	RFC4	TSS1500	S_Shore	0.0206843
CESC	1.707	(1.055;2.763)	0.0294535	0.046	0.0344915	q75	cg10767703	3	186524559	RFC4	TSS200;TSS1500	Island	0.233963
UVM	12.947	(1.663;100.816)	0.0144635	0.324	0.000412138	q25	cg10767703	3	186524559	RFC4	TSS200;TSS1500	Island	0.0902961
BLCA	1.601	(1.191;2.153)	0.00182684	0.863	0.00168404	median	cg09713000	3	186524298	RFC4	1stExon;TSS200;5'UTR	Island	0.0982276
KIRP	1.963	(1.042;3.697)	0.0368659	0.612873	0.0354163	mean	cg09713000	3	186524298	RFC4	1stExon;TSS200;5'UTR	Island	0.10173
LIHC	1.462	(1.034;2.066)	0.0316419	0.012	0.0308114	median	cg09713000	3	186524298	RFC4	1stExon;TSS200;5'UTR	Island	0.177237
UVM	6.338	(2.138;18.79)	0.000868372	0.968	0.000111601	mean	cg09713000	3	186524298	RFC4	1stExon;TSS200;5'UTR	Island	0.0177464
CESC	1.743	(1.072;2.833)	0.0249725	0.156	0.0300871	q75	cg08440162	3	186524750	RFC4	TSS1500	S_Shore	0.22668
CESC	2.226	(1.355;3.656)	0.00157122	0.267	0.00104643	median	cg03434872	3	186524395	RFC4	1stExon;TSS200;5'UTR	Island	0.151831
READ	3.124	(1.129;8.64)	0.0282273	0.367	0.0244686	mean	cg03434872	3	186524395	RFC4	1stExon;TSS200;5'UTR	Island	0.624666
UVM	4.176	(1.533;11.373)	0.00517092	0.721	0.00205827	median	cg03434872	3	186524395	RFC4	1stExon;TSS200;5'UTR	Island	0.0501873
HNSC	1.346	(1.005;1.802)	0.0462626	0.240205	0.0508787	q75	cg00373256	3	186519153	RFC4	Body	Open_Sea	0.209261
LIHC	2.135	(1.338;3.407)	0.00146088	0.013	0.000556699	q25	cg00373256	3	186519153	RFC4	Body	Open_Sea	0.0399246
MESO	1.926	(1.13;3.282)	0.0160449	0.314	0.0214303	q75	cg00373256	3	186519153	RFC4	Body	Open_Sea	0.121468
UCEC	1.939	(1.134;3.316)	0.0154829	0.14886	0.0110371	mean	cg00373256	3	186519153	RFC4	Body	Open_Sea	0.0830415

## Sheet: HR<1
cancer	HR	CI	P.value	PH_test_Pvalue	LR_test_pvalue	Best_split	Name	CHR	MAPINFO	UCSC_RefGene_Name	UCSC_RefGene_Group	Relation_to_UCSC_CpG_Island	adj.P.value
BRCA	0.583	(0.39;0.873)	0.0087352	0.801	0.0107787	q25	cg19251352	3	186524300	RFC4	1stExon;TSS200;5'UTR	Island	0.120911
BRCA	0.589	(0.354;0.981)	0.0420825	0.352	0.0318519	q75	cg27350326	3	186521698	RFC4	Body	N_Shelf	0.201175
CESC	0.479	(0.262;0.877)	0.0171609	0.661	0.0104936	q75	cg27350326	3	186521698	RFC4	Body	N_Shelf	0.212371
GBM	0.63	(0.403;0.987)	0.0435166	0.15118	0.0497412	q25	cg03434872	3	186524395	RFC4	1stExon;TSS200;5'UTR	Island	0.207188
GBM	0.508	(0.319;0.81)	0.00444848	0.34977	0.00644366	q25	cg26099943	3	186524574	RFC4	TSS200;TSS1500	Island	0.118065
HNSC	0.737	(0.551;0.986)	0.0402238	0.865493	0.044855	q25	cg12820191	3	186524311	RFC4	1stExon;TSS200;5'UTR	Island	0.199564
HNSC	0.696	(0.526;0.921)	0.0113143	0.465524	0.0098929	mean	cg15427160	3	186524114	RFC4	5'UTR;1stExon	Island	0.134198
KIRC	0.609	(0.414;0.896)	0.0117241	0.803516	0.0128877	mean	cg00373256	3	186519153	RFC4	Body	Open_Sea	0.0342052
KIRC	0.612	(0.408;0.918)	0.0174868	0.73548	0.015227	mean	cg03434872	3	186524395	RFC4	1stExon;TSS200;5'UTR	Island	0.0445955
KIRC	0.389	(0.221;0.685)	0.00107089	0.398477	0.000265763	q75	cg09713000	3	186524298	RFC4	1stExon;TSS200;5'UTR	Island	0.00789869
KIRC	0.45	(0.286;0.707)	0.000538244	0.728443	0.000246688	mean	cg10767703	3	186524559	RFC4	TSS200;TSS1500	Island	0.00541214
KIRC	0.494	(0.326;0.749)	0.000901213	0.584641	0.00156412	q25	cg12583908	3	186524777	RFC4	TSS1500	S_Shore	0.00717392
KIRC	0.47	(0.272;0.814)	0.00702373	0.2759	0.00331878	q75	cg12820191	3	186524311	RFC4	1stExon;TSS200;5'UTR	Island	0.024502
KIRC	0.516	(0.334;0.796)	0.00281193	0.381686	0.00183947	mean	cg15427160	3	186524114	RFC4	5'UTR;1stExon	Island	0.0138805
KIRC	0.363	(0.227;0.582)	2.53341e-05	0.687544	5.0199e-06	mean	cg19251352	3	186524300	RFC4	1stExon;TSS200;5'UTR	Island	0.00125493
KIRC	0.366	(0.208;0.646)	0.0005168	0.144162	9.93395e-05	q75	cg26099943	3	186524574	RFC4	TSS200;TSS1500	Island	0.00529403
KIRC	0.318	(0.177;0.571)	0.000127061	0.760249	1.21453e-05	q75	cg27099625	3	186524306	RFC4	1stExon;TSS200;5'UTR	Island	0.00259192
KIRC	0.582	(0.388;0.874)	0.00910204	0.0295228	0.0117269	q25	cg27350326	3	186521698	RFC4	Body	N_Shelf	0.0289622
LGG	0.645	(0.442;0.942)	0.0231098	0.222	0.0272076	q25	cg00799353	3	186524365	RFC4	1stExon;TSS200;5'UTR	Island	0.0424337
LGG	0.582	(0.4;0.849)	0.00488724	0.262	0.00383786	mean	cg09713000	3	186524298	RFC4	1stExon;TSS200;5'UTR	Island	0.0107707
LGG	0.699	(0.49;0.997)	0.0479315	0.238	0.0471099	median	cg12583908	3	186524777	RFC4	TSS1500	S_Shore	0.07922
LIHC	0.627	(0.443;0.887)	0.0082944	0.015	0.00790064	median	cg03434872	3	186524395	RFC4	1stExon;TSS200;5'UTR	Island	0.0925072
LIHC	0.525	(0.368;0.748)	0.000372443	0.589	0.000286684	median	cg08440162	3	186524750	RFC4	TSS1500	S_Shore	0.0227175
PAAD	0.573	(0.364;0.904)	0.0166402	0.955373	0.0126708	mean	cg10767703	3	186524559	RFC4	TSS200;TSS1500	Island	0.164681
SARC	0.594	(0.397;0.89)	0.0115614	0.66	0.0105224	median	cg14742690	3	186524051	RFC4	5'UTR	N_Shore	0.13013
SKCM	0.71	(0.542;0.931)	0.0131213	0.668	0.0122997	mean	cg09713000	3	186524298	RFC4	1stExon;TSS200;5'UTR	Island	0.0791977
SKCM	0.733	(0.541;0.994)	0.0455806	0.021	0.0513	q25	cg20872461	3	186524196	RFC4	5'UTR;1stExon	Island	0.150837
STAD	0.644	(0.458;0.907)	0.0116515	0.169	0.0141877	q25	cg27099625	3	186524306	RFC4	1stExon;TSS200;5'UTR	Island	0.187535
STAD	0.706	(0.498;0.999)	0.0496326	0.479	0.055292	q25	cg27350326	3	186521698	RFC4	Body	N_Shelf	0.239123
UVM	0.035	(0.005;0.258)	0.00103379	0.184	7.41382e-08	median	cg00373256	3	186519153	RFC4	Body	Open_Sea	0.0195474
Supplementary Table 1. Methylation prognosis information of RFC4.
