# Supplementary material for: Identification of RFC4 as a potential biomarker for pan‐cancer involving prognosis, tumour immune microenvironment and drugs
Source: J Cell Mol Med. 2024 Jun 21;28(12):e18478. doi: 10.1111/jcmm.18478 (PMC11190950; doi:10.1111/jcmm.18478)
Supplement: Supplementary file 3 — Table S2. [file JCMM-28-e18478-s003.csv]

Symbol	SYMBOL	logFC	logCPM	LR	PValue	FDR		Supplementary Table 2. Differential genes in high and low expression groups of RFC4 in HCC.
RFC4	RFC4	1.454254953	4.061126265	715.7979195	1.10E-157	2.60E-153
MCM2	MCM2	1.822737379	5.154786055	430.3388772	1.37E-95	1.62E-91
GINS1	GINS1	1.950517866	3.246598095	425.3298121	1.69E-94	1.33E-90
CHAF1B	CHAF1B	2.013335252	2.790794815	402.5953296	1.50E-89	8.87E-86
FANCD2	FANCD2	1.647169904	3.010307702	386.5465179	4.67E-86	2.21E-82
RAD54L	RAD54L	2.257310781	1.418760521	384.7415113	1.16E-85	4.56E-82
RAD51	RAD51	1.743066485	1.832613207	383.1752781	2.53E-85	8.56E-82
KIF18B	KIF18B	2.185653537	2.758161883	375.9534138	9.46E-84	2.80E-80
FANCG	FANCG	1.136595136	3.443283101	358.0788535	7.38E-80	1.94E-76
KIF2C	KIF2C	2.104653523	3.429327119	355.8477028	2.26E-79	5.34E-76
FANCI	FANCI	1.515033975	3.755767061	351.7294959	1.78E-78	3.83E-75
MYBL2	MYBL2	2.614801221	4.607862478	349.0374658	6.87E-78	1.35E-74
CDCA5	CDCA5	1.746241089	3.750954453	346.985714	1.92E-77	3.50E-74
CDC6	CDC6	1.868327081	3.828858317	340.9097613	4.04E-76	6.83E-73
ORC1	ORC1	1.823725088	2.089995959	340.1976901	5.78E-76	9.12E-73
NUF2	NUF2	2.040417325	2.812531754	338.962612	1.07E-75	1.59E-72
TICRR	TICRR	2.025968129	1.498444251	337.9374552	1.79E-75	2.50E-72
NUSAP1	NUSAP1	1.591643441	4.586456147	336.8638895	3.08E-75	4.04E-72
TPX2	TPX2	1.763855989	4.971700454	336.1812388	4.33E-75	5.39E-72
ASF1B	ASF1B	1.879538877	3.334702311	333.2805731	1.85E-74	2.19E-71
MCM10	MCM10	2.045960072	2.046528206	332.758758	2.41E-74	2.72E-71
RMI2	RMI2	1.833349938	2.889255222	331.6502405	4.20E-74	4.52E-71
AC027237.1	AC027237.1	1.992851099	2.798105538	331.4238421	4.71E-74	4.84E-71
RBL1	RBL1	1.311539279	2.587590866	328.9630755	1.62E-73	1.59E-70
SGO1	SGO1	1.850539073	1.69408417	327.9954887	2.63E-73	2.49E-70
EME1	EME1	1.771049344	1.370216286	325.7610343	8.05E-73	7.33E-70
CDC45	CDC45	1.759632994	2.70186588	325.6806002	8.39E-73	7.35E-70
PIF1	PIF1	1.880194941	1.615440246	323.3009281	2.77E-72	2.34E-69
TROAP	TROAP	2.050185969	3.3015312	323.1557708	2.98E-72	2.43E-69
CCNF	CCNF	1.418045086	3.190207964	320.2642925	1.27E-71	1.00E-68
WDR62	WDR62	1.707029686	2.902174046	317.4631391	5.17E-71	3.95E-68
POLQ	POLQ	1.887986018	1.622134073	316.9135634	6.81E-71	5.04E-68
NDC80	NDC80	1.702359447	3.069562327	316.5679393	8.10E-71	5.81E-68
STIL	STIL	1.538693795	2.265372877	315.6393926	1.29E-70	8.98E-68
C17orf53	C17orf53	1.541221912	1.743098155	313.467549	3.84E-70	2.59E-67
CDC20	CDC20	2.192527929	4.352381615	310.328366	1.85E-69	1.22E-66
CDCA8	CDCA8	1.716725892	3.181138647	307.8101218	6.55E-69	4.15E-66
LMNB1	LMNB1	1.525675597	4.646158689	307.7755711	6.67E-69	4.15E-66
KIF11	KIF11	1.570597078	3.154610546	306.2618505	1.42E-68	8.64E-66
OIP5	OIP5	1.666913703	1.22930658	305.686569	1.90E-68	1.12E-65
PCLAF	PCLAF	1.679982681	3.298638972	305.3416429	2.26E-68	1.30E-65
HELLS	HELLS	1.724554632	3.014754732	302.048428	1.18E-67	6.64E-65
FEN1	FEN1	1.143658098	4.967621016	301.4641842	1.58E-67	8.70E-65
PLK1	PLK1	1.932480823	3.623090163	300.0136985	3.27E-67	1.76E-64
CDCA3	CDCA3	1.748414731	3.028857807	299.7617938	3.71E-67	1.95E-64
ORC6	ORC6	1.779253483	1.805540927	299.3290389	4.61E-67	2.37E-64
HJURP	HJURP	1.859839699	3.112294948	296.6321502	1.78E-66	8.98E-64
NCAPH	NCAPH	1.734135941	2.638806286	296.4970927	1.91E-66	9.41E-64
CIP2A	CIP2A	1.767085216	1.840986954	296.3797594	2.03E-66	9.78E-64
E2F2	E2F2	1.837534758	1.566518969	295.1174384	3.82E-66	1.81E-63
KNTC1	KNTC1	1.532295745	3.741036674	294.4213281	5.41E-66	2.51E-63
XRCC2	XRCC2	1.74199116	1.40920738	293.7184453	7.70E-66	3.50E-63
CDK1	CDK1	1.775868049	4.005279456	293.4984754	8.60E-66	3.84E-63
TCF19	TCF19	1.658642778	4.290285459	292.593925	1.35E-65	5.93E-63
ZWINT	ZWINT	1.541921886	4.18625043	292.5153114	1.41E-65	6.06E-63
NCAPG	NCAPG	1.83555834	3.384072084	290.1204655	4.68E-65	1.98E-62
STMN1	STMN1	1.404351805	6.37436708	290.021537	4.92E-65	2.04E-62
DTL	DTL	1.775212511	3.585609594	289.8108919	5.47E-65	2.23E-62
KIF4A	KIF4A	1.915288299	3.583552639	289.7420455	5.66E-65	2.27E-62
KIF18A	KIF18A	1.914414266	1.525918842	289.6654718	5.88E-65	2.32E-62
SPDL1	SPDL1	1.112685556	2.827189	289.3506909	6.89E-65	2.67E-62
KIFC1	KIFC1	1.827864822	4.032926006	289.1674377	7.55E-65	2.86E-62
SPC25	SPC25	1.636650805	1.791993866	289.147624	7.63E-65	2.86E-62
SGO2	SGO2	1.519421977	2.220006998	289.1174741	7.74E-65	2.86E-62
WDR76	WDR76	1.627457477	2.816792625	287.5188573	1.73E-64	6.29E-62
SKA3	SKA3	1.795671118	2.208946884	285.849144	3.99E-64	1.43E-61
CCNB2	CCNB2	1.796735451	3.441836057	284.5817898	7.54E-64	2.66E-61
PLK4	PLK4	1.505726949	1.556217672	283.428663	1.34E-63	4.68E-61
TTK	TTK	1.963246189	2.490790561	283.1564132	1.54E-63	5.28E-61
GTSE1	GTSE1	1.931070236	2.489414737	282.120681	2.59E-63	8.76E-61
MELK	MELK	1.773167417	2.898814704	282.0327709	2.71E-63	9.03E-61
BUB1B	BUB1B	1.889586313	2.740495343	279.6726261	8.85E-63	2.91E-60
CDT1	CDT1	1.843788185	3.777195362	279.1419804	1.15E-62	3.74E-60
FANCB	FANCB	1.668097941	-0.93172401	279.0344918	1.22E-62	3.90E-60
TEDC2	TEDC2	1.670240478	2.415133528	276.2848709	4.84E-62	1.53E-59
AURKB	AURKB	1.954665468	3.200109444	275.707081	6.47E-62	2.02E-59
TYMS	TYMS	1.566319043	4.417593201	275.484663	7.24E-62	2.22E-59
E2F1	E2F1	1.917584655	4.510530938	274.3634465	1.27E-61	3.85E-59
TRAIP	TRAIP	1.509056274	2.04989618	274.0280308	1.50E-61	4.50E-59
TRIP13	TRIP13	1.863899961	2.584573904	273.9828909	1.54E-61	4.55E-59
EZH2	EZH2	1.299489342	3.70303326	273.9291198	1.58E-61	4.62E-59
WDHD1	WDHD1	1.432214128	2.217213723	273.6194947	1.85E-61	5.33E-59
EXO1	EXO1	1.731054327	2.354442412	273.175872	2.31E-61	6.57E-59
MTFR2	MTFR2	1.720845336	0.801113621	273.040225	2.47E-61	6.95E-59
CDC25A	CDC25A	1.810836024	2.178008839	271.5612866	5.18E-61	1.44E-58
DSN1	DSN1	0.970814923	4.213003244	271.5038204	5.34E-61	1.47E-58
MCM5	MCM5	1.156017067	5.965382613	270.6481379	8.20E-61	2.23E-58
KIF15	KIF15	1.974453808	1.988412556	270.1462028	1.05E-60	2.84E-58
ARHGAP11A	ARHGAP11A	1.554350496	3.131391459	269.8241826	1.24E-60	3.30E-58
CHEK1	CHEK1	1.277561029	3.076042575	268.8249581	2.05E-60	5.38E-58
CENPM	CENPM	1.914382452	2.90569728	268.5305695	2.37E-60	6.17E-58
ATAD5	ATAD5	1.312853864	1.731477785	268.1843039	2.82E-60	7.26E-58
UHRF1	UHRF1	1.981341713	2.730290339	267.2077451	4.61E-60	1.17E-57
ARHGEF39	ARHGEF39	1.35815232	2.473923035	266.9452707	5.26E-60	1.32E-57
CEP55	CEP55	1.944367862	2.12309438	266.4856782	6.62E-60	1.64E-57
BIRC5	BIRC5	1.943021315	4.711059642	266.4813185	6.63E-60	1.64E-57
PHF19	PHF19	1.255106727	3.698415782	264.1524167	2.14E-59	5.21E-57
PRC1	PRC1	1.564331451	4.294074723	263.3020061	3.27E-59	7.90E-57
RIBC2	RIBC2	2.461445928	0.503314418	261.8734374	6.70E-59	1.60E-56
AUNIP	AUNIP	1.563959656	-0.062588429	261.7347727	7.18E-59	1.70E-56
CENPH	CENPH	1.214303127	2.235918059	260.9746085	1.05E-58	2.47E-56
MCM6	MCM6	1.213822242	5.047824327	260.9465773	1.07E-58	2.48E-56
SHCBP1	SHCBP1	1.930331225	2.094713737	260.6119799	1.26E-58	2.90E-56
CENPA	CENPA	1.946142238	1.784613745	260.3838077	1.42E-58	3.22E-56
PRR11	PRR11	1.714496698	2.697454082	259.2016748	2.56E-58	5.77E-56
TOP2A	TOP2A	1.89530748	5.534516672	258.5099573	3.63E-58	8.09E-56
CDCA4	CDCA4	1.141277782	2.810121371	257.689807	5.47E-58	1.21E-55
CENPI	CENPI	1.670009992	1.207269206	251.9887015	9.57E-57	2.10E-54
DEPDC1	DEPDC1	1.947342394	2.467808125	251.5579124	1.19E-56	2.58E-54
PARPBP	PARPBP	1.496802643	1.847349789	251.0812502	1.51E-56	3.25E-54
RAD51AP1	RAD51AP1	1.581152002	2.098265142	251.0374034	1.54E-56	3.29E-54
ERCC6L	ERCC6L	1.742879007	0.760134049	250.9422606	1.62E-56	3.42E-54
CDCA2	CDCA2	1.880218422	1.396298405	250.265757	2.27E-56	4.76E-54
UBE2C	UBE2C	1.988314133	4.058967593	245.9414761	1.99E-55	4.13E-53
CCNB1	CCNB1	1.593578554	4.544155709	245.6158655	2.35E-55	4.83E-53
CENPL	CENPL	1.24896053	2.245469364	243.8900105	5.58E-55	1.14E-52
CKAP2L	CKAP2L	1.716787972	2.380308117	243.1153973	8.23E-55	1.66E-52
PMEL	PMEL	-3.753549974	5.053258804	243.0039719	8.70E-55	1.73E-52
GINS2	GINS2	1.43609669	3.185745664	243.0024657	8.71E-55	1.73E-52
NEK2	NEK2	1.749236168	3.119554036	238.7449803	7.39E-54	1.46E-51
LIG1	LIG1	0.901268893	4.9990357	238.2426444	9.50E-54	1.86E-51
BUB1	BUB1	1.651076518	3.09850853	236.0971315	2.79E-53	5.41E-51
TACC3	TACC3	1.383737554	4.917187968	235.1470496	4.50E-53	8.65E-51
FAM72A	FAM72A	1.478414388	-0.691828259	234.9240348	5.03E-53	9.60E-51
DLGAP5	DLGAP5	1.750706164	2.695190523	234.7005136	5.63E-53	1.07E-50
ECT2	ECT2	1.532274587	3.787854604	234.1284737	7.50E-53	1.41E-50
CENPK	CENPK	1.586085382	1.531369718	233.9720497	8.11E-53	1.51E-50
UBE2T	UBE2T	1.340840629	3.24797058	233.2443227	1.17E-52	2.16E-50
HASPIN	HASPIN	1.653988435	-0.141305162	232.8595061	1.42E-52	2.60E-50
MCM7	MCM7	1.158073734	6.520198224	231.4807509	2.83E-52	5.16E-50
C16orf89	C16orf89	-4.879770075	2.202285679	231.1216838	3.39E-52	6.13E-50
SKA1	SKA1	1.870315826	2.51049199	230.7849701	4.02E-52	7.21E-50
CDC7	CDC7	1.403682976	2.214340198	230.739661	4.11E-52	7.32E-50
POLD1	POLD1	0.930057128	4.515727551	229.7537895	6.75E-52	1.19E-49
NCAPD2	NCAPD2	1.124578853	4.955145414	227.5923982	2.00E-51	3.50E-49
PKMYT1	PKMYT1	1.54704018	2.723809704	225.3494831	6.16E-51	1.07E-48
HMGB2	HMGB2	1.158162511	5.583949311	224.7792282	8.20E-51	1.42E-48
NRM	NRM	1.370085291	3.860508061	224.043478	1.19E-50	2.04E-48
MLANA	MLANA	-3.958532556	1.591112828	223.3759562	1.66E-50	2.83E-48
C5orf34	C5orf34	1.197782859	0.804933469	223.0113537	1.99E-50	3.37E-48
CUZD1	CUZD1	3.604053316	0.661299314	221.4328988	4.40E-50	7.39E-48
BLM	BLM	1.630296211	1.877638853	220.0159845	8.97E-50	1.50E-47
CDKN3	CDKN3	1.621815908	3.253969032	217.4354937	3.28E-49	5.43E-47
FAM72D	FAM72D	1.845378168	-1.067125453	217.0980472	3.89E-49	6.38E-47
MCM3	MCM3	1.053999788	6.234096504	215.5358004	8.51E-49	1.39E-46
MCM4	MCM4	1.195622764	5.663765886	215.3593816	9.30E-49	1.51E-46
MELTF-AS1	MELTF-AS1	1.815910069	0.132393937	215.3483138	9.36E-49	1.51E-46
KIF20A	KIF20A	1.687665114	3.462884581	214.9840761	1.12E-48	1.80E-46
FAM72B	FAM72B	1.725144032	-0.904210056	214.8905091	1.18E-48	1.87E-46
PSMC3IP	PSMC3IP	1.206080214	1.00767423	214.7730399	1.25E-48	1.97E-46
CLSPN	CLSPN	1.892881795	1.040700386	213.5971248	2.25E-48	3.53E-46
RACGAP1	RACGAP1	1.207995003	3.998725512	213.2093265	2.74E-48	4.27E-46
BARD1	BARD1	1.259970663	2.021594664	212.3507779	4.22E-48	6.52E-46
PTTG1	PTTG1	1.722711725	4.204863076	212.0052967	5.02E-48	7.71E-46
MAD2L1	MAD2L1	1.340575049	3.113812863	211.363262	6.93E-48	1.06E-45
CENPF	CENPF	1.668511536	4.674184691	211.126182	7.80E-48	1.18E-45
CHAF1A	CHAF1A	0.946535323	4.192179087	210.4286856	1.11E-47	1.67E-45
CENPW	CENPW	1.482695238	2.734922572	208.8699805	2.42E-47	3.63E-45
BRCA1	BRCA1	1.192192474	3.080475919	208.0094016	3.73E-47	5.56E-45
DDX11-AS1	DDX11-AS1	1.413870325	-0.895751729	207.250665	5.47E-47	8.08E-45
ANLN	ANLN	1.730218041	3.661879574	207.0684371	5.99E-47	8.81E-45
MKI67	MKI67	1.65211644	5.071796501	206.8007151	6.85E-47	1.00E-44
CENPE	CENPE	1.551462493	2.496721498	206.4859792	8.03E-47	1.17E-44
CDC25C	CDC25C	1.695613913	2.342597604	205.1396588	1.58E-46	2.28E-44
FOXM1	FOXM1	1.686744337	4.189349601	203.5234843	3.56E-46	5.10E-44
CCNE1	CCNE1	2.564688998	3.116340369	202.4861648	5.99E-46	8.54E-44
RNASEH2A	RNASEH2A	1.124287933	4.452138138	201.661288	9.06E-46	1.28E-43
MCM8	MCM8	1.141905036	3.130283798	201.571345	9.48E-46	1.34E-43
C21orf58	C21orf58	1.271022107	2.103411516	200.9794545	1.28E-45	1.79E-43
ACRV1	ACRV1	1.827573539	-2.561965518	200.7456438	1.44E-45	2.00E-43
AC091057.1	AC091057.1	1.403708555	1.002062896	199.9081071	2.19E-45	3.03E-43
XRCC3	XRCC3	0.961001597	3.028744424	197.5514845	7.15E-45	9.83E-43
IL11	IL11	4.323714031	0.102654678	197.4751423	7.43E-45	1.02E-42
VWA5B2	VWA5B2	2.625763576	-0.710206223	197.3090679	8.07E-45	1.10E-42
LMNB2	LMNB2	1.094231249	4.835562174	197.073918	9.09E-45	1.23E-42
MIS18A	MIS18A	0.894672129	3.01078738	196.3289233	1.32E-44	1.78E-42
GPSM2	GPSM2	1.185008127	2.449772971	194.8744705	2.74E-44	3.67E-42
AC011447.7	AC011447.7	2.453296904	-0.48746521	193.5909002	5.23E-44	6.95E-42
CHTF18	CHTF18	1.077114769	3.486485158	193.2040556	6.35E-44	8.40E-42
RRM2	RRM2	1.450894414	4.932497526	192.9817689	7.10E-44	9.34E-42
EMC3-AS1	EMC3-AS1	1.424661538	0.172725124	190.4675519	2.51E-43	3.29E-41
TRIM59	TRIM59	1.390657089	1.231185642	190.0891996	3.04E-43	3.95E-41
PIMREG	PIMREG	2.264506575	0.907784286	187.8690699	9.28E-43	1.20E-40
MMS22L	MMS22L	1.245650113	2.231122203	186.6470621	1.71E-42	2.21E-40
C4orf46	C4orf46	0.902127281	1.951659699	186.4999609	1.85E-42	2.36E-40
ZNF93	ZNF93	1.770107327	0.763056224	185.5653287	2.95E-42	3.76E-40
CRYBB1	CRYBB1	3.31673598	0.945469137	185.3129154	3.35E-42	4.24E-40
ZWILCH	ZWILCH	0.790036686	3.049174402	185.0900079	3.75E-42	4.72E-40
FBXO5	FBXO5	1.168032325	2.017116489	184.215706	5.82E-42	7.29E-40
AL035461.2	AL035461.2	1.465242765	0.158743676	183.9168944	6.76E-42	8.43E-40
RHNO1	RHNO1	0.78548324	3.647381018	183.5346103	8.20E-42	1.02E-39
E2F8	E2F8	1.748673318	1.86704668	183.2685278	9.37E-42	1.16E-39
POLA2	POLA2	0.866107874	3.906448132	183.1381886	1.00E-41	1.23E-39
DNMT1	DNMT1	1.008816715	5.362973498	181.6480441	2.12E-41	2.58E-39
GAS2L3	GAS2L3	1.29904911	2.582477601	181.2969586	2.52E-41	3.06E-39
FANCE	FANCE	1.159860994	2.053268359	179.9340197	5.01E-41	6.05E-39
ASPM	ASPM	1.558330056	4.403609601	179.6732637	5.71E-41	6.86E-39
AC026401.3	AC026401.3	1.169242832	1.552753796	179.0892596	7.66E-41	9.16E-39
DEPDC1B	DEPDC1B	1.903894954	2.547046863	178.9092067	8.39E-41	9.97E-39
CENPU	CENPU	1.304996355	3.379532894	178.6877276	9.37E-41	1.11E-38
CKS2	CKS2	1.153960686	4.236397021	177.0645177	2.12E-40	2.50E-38
RFC5	RFC5	0.753806094	3.802893386	176.7708247	2.46E-40	2.88E-38
GINS4	GINS4	1.531899872	1.658681831	176.2754115	3.15E-40	3.68E-38
GINS3	GINS3	1.045927775	1.963457923	173.9834454	9.98E-40	1.16E-37
H2AFX	H2AFX	1.108934639	4.866768552	173.5076143	1.27E-39	1.46E-37
NCAPG2	NCAPG2	1.052769531	3.72225807	173.1329871	1.53E-39	1.76E-37
KIRREL2	KIRREL2	6.543854306	2.021319418	172.7037564	1.90E-39	2.17E-37
KIF14	KIF14	1.500577924	2.29562239	171.888979	2.86E-39	3.24E-37
PCNA	PCNA	0.851271867	6.148264269	171.888602	2.86E-39	3.24E-37
SPHK1	SPHK1	2.591271951	4.474208269	170.3052495	6.35E-39	7.15E-37
SAPCD2	SAPCD2	1.912865094	1.806318435	170.2794305	6.43E-39	7.21E-37
SPAG5	SPAG5	1.209421731	4.950064078	170.2363917	6.57E-39	7.33E-37
C18orf54	C18orf54	1.327157101	0.670594779	170.0778933	7.11E-39	7.90E-37
SPATS2	SPATS2	0.79229096	4.163442232	169.3653189	1.02E-38	1.13E-36
ZNF90	ZNF90	2.178810937	-0.383516459	167.968926	2.05E-38	2.26E-36
HHATL	HHATL	-5.886366322	2.099710276	167.248899	2.95E-38	3.23E-36
DONSON	DONSON	0.835390786	3.863730939	166.7228582	3.85E-38	4.19E-36
TRARG1	TRARG1	-7.415095687	1.412622018	166.2098662	4.98E-38	5.40E-36
AC024940.2	AC024940.2	3.841704473	-1.253515718	165.8756325	5.89E-38	6.36E-36
NASP	NASP	0.756455578	6.062647558	165.600902	6.76E-38	7.27E-36
POLA1	POLA1	0.842074386	3.252610346	164.3959102	1.24E-37	1.33E-35
ZNF738	ZNF738	1.629582165	0.579274206	163.9624077	1.54E-37	1.64E-35
LINC00634	LINC00634	2.196227648	-2.597462489	163.2328561	2.23E-37	2.36E-35
MPP2	MPP2	2.189707896	-0.262192623	163.0945294	2.39E-37	2.52E-35
BRCA2	BRCA2	1.136844544	1.765062317	162.1403679	3.85E-37	4.05E-35
H2AFZ	H2AFZ	0.8518386	6.707977765	161.5802321	5.11E-37	5.35E-35
FAAP24	FAAP24	0.870764646	1.4527931	161.3702684	5.68E-37	5.92E-35
AC099850.3	AC099850.3	1.716800381	-0.63591153	161.041595	6.70E-37	6.95E-35
C10orf91	C10orf91	4.946722925	-0.704696165	159.7316395	1.30E-36	1.34E-34
MMAA	MMAA	-0.883620573	4.173444495	159.727612	1.30E-36	1.34E-34
NSD2	NSD2	0.848143649	5.171043736	158.7645038	2.11E-36	2.16E-34
DMBT1	DMBT1	5.338625753	2.600070232	158.7550426	2.12E-36	2.16E-34
CDK2	CDK2	0.80027434	4.302940424	158.6184075	2.27E-36	2.30E-34
LY6K	LY6K	3.893824411	0.608756242	158.3149736	2.64E-36	2.67E-34
SPC24	SPC24	1.388238894	3.640500628	157.9223448	3.22E-36	3.24E-34
HMMR	HMMR	1.378899645	3.243465509	157.4582495	4.06E-36	4.08E-34
KIF24	KIF24	1.233855101	1.346158937	156.7318904	5.86E-36	5.85E-34
AC138356.1	AC138356.1	-1.91759566	-0.677941455	156.3226698	7.20E-36	7.16E-34
CFI	CFI	-1.195895168	8.612402158	154.5686461	1.74E-35	1.72E-33
DBF4B	DBF4B	0.878972985	2.312574965	153.8715262	2.47E-35	2.44E-33
PRIM1	PRIM1	1.017137033	3.180299569	153.547428	2.91E-35	2.86E-33
CRTAC1	CRTAC1	-4.748424667	2.121282559	152.8111952	4.21E-35	4.12E-33
SPINDOC	SPINDOC	0.999960919	3.188450639	152.3616245	5.28E-35	5.14E-33
OMG	OMG	-3.30413207	-0.106954806	151.7471534	7.20E-35	6.98E-33
MSH2	MSH2	0.753397003	4.144581322	151.5952236	7.77E-35	7.50E-33
RBPJL	RBPJL	7.242389063	1.501756553	151.1380419	9.78E-35	9.41E-33
SMC1B	SMC1B	2.618188232	0.345600201	149.9055999	1.82E-34	1.74E-32
KPNA2	KPNA2	0.92779108	5.948419504	149.8269978	1.89E-34	1.80E-32
AL133215.2	AL133215.2	1.685261879	-2.248069189	148.1336001	4.44E-34	4.22E-32
TOPBP1	TOPBP1	0.728014538	4.523661662	147.5758247	5.87E-34	5.56E-32
PBK	PBK	1.477014027	2.685188518	146.6902186	9.17E-34	8.65E-32
RTKN2	RTKN2	1.781221194	0.890030218	146.6800157	9.22E-34	8.66E-32
SMARCD1	SMARCD1	0.53907368	5.216236279	146.2080579	1.17E-33	1.09E-31
MATN4	MATN4	3.877315952	-0.290982902	146.1899112	1.18E-33	1.10E-31
ETFDH	ETFDH	-1.060410032	5.785918461	145.8505789	1.40E-33	1.30E-31
FBXO43	FBXO43	1.428066311	0.627699355	145.5798014	1.60E-33	1.48E-31
CDC25B	CDC25B	1.029223067	5.823842099	145.5473295	1.63E-33	1.50E-31
AC092821.1	AC092821.1	1.428931833	-1.189180279	145.2707525	1.87E-33	1.72E-31
NLRP2	NLRP2	2.983594832	0.867363781	145.0151411	2.13E-33	1.95E-31
DMC1	DMC1	2.009504076	-0.893278201	144.7510128	2.43E-33	2.22E-31
DDIAS	DDIAS	1.082508121	1.2581935	144.3696846	2.95E-33	2.67E-31
PRIM2	PRIM2	0.679723328	3.121360938	144.2167435	3.19E-33	2.88E-31
MSLN	MSLN	-3.563331481	1.026702581	143.8205633	3.89E-33	3.50E-31
AC090921.1	AC090921.1	4.747203579	-1.076993624	143.4406764	4.71E-33	4.22E-31
FAM72C	FAM72C	1.661122178	-1.555135573	143.0324552	5.78E-33	5.16E-31
MELTF	MELTF	2.075192852	3.547149871	142.2337536	8.65E-33	7.69E-31
CPA2	CPA2	7.759810539	2.486122129	140.5826029	1.99E-32	1.76E-30
ARHGAP33	ARHGAP33	0.978589553	2.666862949	140.4514925	2.12E-32	1.87E-30
RCC2	RCC2	0.770855279	5.630472406	139.344042	3.70E-32	3.26E-30
AL451069.3	AL451069.3	4.398841881	-1.973386463	139.177904	4.03E-32	3.53E-30
TMPO-AS1	TMPO-AS1	1.119808372	1.982227653	138.5619004	5.49E-32	4.80E-30
PLEKHB1	PLEKHB1	2.982930058	2.870868167	138.0012444	7.28E-32	6.34E-30
ESCO2	ESCO2	1.427011397	1.316049051	137.531516	9.23E-32	8.00E-30
BNIP3P17	BNIP3P17	2.801083861	-2.804408874	136.9168866	1.26E-31	1.09E-29
CENPO	CENPO	1.028582834	2.801009135	136.4140632	1.62E-31	1.39E-29
MCCC2	MCCC2	-0.719852229	7.013845539	136.3787449	1.65E-31	1.41E-29
COL9A2	COL9A2	2.052923861	2.187704221	136.0305355	1.96E-31	1.68E-29
MYH3	MYH3	-2.169403912	2.541717642	135.2414072	2.92E-31	2.49E-29
UBE2S	UBE2S	1.148700682	4.122998764	134.6279179	3.98E-31	3.38E-29
RIPPLY3	RIPPLY3	2.381675959	-0.261612635	134.5388031	4.17E-31	3.52E-29
DTYMK	DTYMK	0.836756479	4.837372658	133.7924424	6.07E-31	5.11E-29
TMPRSS13	TMPRSS13	2.652323522	-0.091747145	133.658823	6.49E-31	5.44E-29
CA3	CA3	3.335662984	1.575019648	133.4945735	7.05E-31	5.89E-29
ATP5MC1P4	ATP5MC1P4	1.748981699	-2.077751114	133.3480187	7.59E-31	6.32E-29
ACTL6A	ACTL6A	0.632297775	4.62371913	132.8587991	9.71E-31	8.06E-29
REG4	REG4	3.037174017	0.183254037	132.8457692	9.77E-31	8.09E-29
GALNT15	GALNT15	-1.583814982	1.989708692	132.7062475	1.05E-30	8.64E-29
POLE2	POLE2	1.084830053	2.286066934	132.230696	1.33E-30	1.09E-28
CBX1	CBX1	0.632268707	5.035741502	132.1500735	1.39E-30	1.14E-28
DBF4	DBF4	0.772486211	2.605854149	131.6404303	1.79E-30	1.46E-28
TMEM237	TMEM237	0.816443521	2.917283459	131.4178453	2.01E-30	1.63E-28
NAA40	NAA40	0.692655104	3.620153648	130.5546766	3.10E-30	2.51E-28
VRK1	VRK1	0.72026917	2.867234892	130.3405344	3.45E-30	2.79E-28
HIBADH	HIBADH	-0.98134336	6.749413404	130.1534852	3.79E-30	3.05E-28
GPR19	GPR19	1.41901002	-0.798480402	129.9185834	4.27E-30	3.42E-28
AC010615.2	AC010615.2	2.228393742	-0.536387453	128.7732667	7.60E-30	6.08E-28
NEIL3	NEIL3	1.631012269	1.060322765	128.4040567	9.16E-30	7.30E-28
TIMELESS	TIMELESS	0.724395077	5.250836465	127.9757824	1.14E-29	9.02E-28
SCAT2	SCAT2	1.328702615	-1.338049413	127.9429932	1.16E-29	9.14E-28
GNA14	GNA14	-1.374862194	1.087266028	127.8810445	1.19E-29	9.40E-28
TIPIN	TIPIN	0.683007086	2.050847016	127.7318968	1.28E-29	1.01E-27
RANBP3L	RANBP3L	-2.282333148	0.802030267	127.7128955	1.30E-29	1.02E-27
LAMP5	LAMP5	3.291942665	1.238344305	127.4490665	1.48E-29	1.16E-27
DNMT3B	DNMT3B	1.157504887	1.670267933	127.3654483	1.55E-29	1.20E-27
CEP131	CEP131	0.804972956	3.962834991	127.3206728	1.58E-29	1.23E-27
CPEB3	CPEB3	-1.216690777	3.523395264	126.6831653	2.18E-29	1.69E-27
RRM1	RRM1	0.65980763	5.40553119	126.5743991	2.30E-29	1.77E-27
AC141557.1	AC141557.1	1.706639098	-1.671444332	126.3966567	2.52E-29	1.93E-27
SIX2	SIX2	2.989274091	0.367566169	125.9872501	3.09E-29	2.37E-27
TMEM201	TMEM201	0.762079283	3.505555621	125.9658927	3.13E-29	2.39E-27
STEAP4	STEAP4	-1.985336027	4.136561113	125.5007544	3.95E-29	3.01E-27
NEMP1	NEMP1	0.854751448	3.789122016	125.1119535	4.81E-29	3.65E-27
MND1	MND1	1.150514856	1.503837341	124.6559236	6.05E-29	4.58E-27
FOXH1	FOXH1	3.011775495	-1.028084408	124.5871699	6.27E-29	4.72E-27
NUDT1	NUDT1	1.057116973	3.509630899	124.5185783	6.49E-29	4.87E-27
HAUS1	HAUS1	0.682882574	3.225319018	124.4366888	6.76E-29	5.05E-27
RAD51D	RAD51D	0.604060769	3.133306089	124.4340658	6.77E-29	5.05E-27
PTGES3L	PTGES3L	1.556422703	-1.823232671	124.4230693	6.81E-29	5.07E-27
AC002116.2	AC002116.2	1.110278244	-1.563211447	124.3782011	6.96E-29	5.16E-27
DHODH	DHODH	-1.221205041	5.7800536	124.202915	7.61E-29	5.62E-27
CIT	CIT	1.095148969	3.002681271	124.1035065	8.00E-29	5.89E-27
SULT1B1	SULT1B1	-2.05736018	4.441820438	123.7612853	9.50E-29	6.98E-27
FAM111B	FAM111B	1.310579945	2.999414743	123.7530263	9.54E-29	6.99E-27
NDUFAF1	NDUFAF1	-0.661338047	4.599913273	123.4872301	1.09E-28	7.97E-27
AL355987.4	AL355987.4	1.887213261	0.229992206	123.4175397	1.13E-28	8.23E-27
PDE2A	PDE2A	-1.223352812	3.171433523	122.8833129	1.48E-28	1.07E-26
SAE1	SAE1	0.571813585	6.176397257	122.3290041	1.96E-28	1.42E-26
HAUS5	HAUS5	0.606131744	3.893707288	122.096284	2.20E-28	1.59E-26
TRIM72	TRIM72	2.931404968	-0.74978094	121.9295557	2.39E-28	1.72E-26
MLYCD	MLYCD	-0.896706059	4.804320697	121.926715	2.40E-28	1.72E-26
CCNE2	CCNE2	1.325156371	1.2870584	121.7388395	2.63E-28	1.88E-26
CDADC1	CDADC1	-0.780539042	3.101814933	120.7949174	4.24E-28	3.02E-26
KIF20B	KIF20B	0.923336165	2.578940048	120.6669946	4.52E-28	3.21E-26
MTF2	MTF2	0.640681941	3.445755102	120.4120125	5.14E-28	3.64E-26
TMEM100	TMEM100	-2.460255663	2.156726278	120.2662543	5.53E-28	3.91E-26
FABP7	FABP7	5.660938649	-0.340345403	120.2041308	5.71E-28	4.02E-26
NAALADL1	NAALADL1	2.090759908	2.798984992	120.1029491	6.01E-28	4.22E-26
ECM2	ECM2	-1.389799542	4.767296984	119.3311062	8.86E-28	6.21E-26
LIN9	LIN9	0.918114167	2.175785444	119.0540632	1.02E-27	7.11E-26
ZNF486	ZNF486	1.744442827	0.686551404	119.0292882	1.03E-27	7.18E-26
AC010247.2	AC010247.2	2.690002721	0.518953015	118.6769681	1.23E-27	8.55E-26
SRRT	SRRT	0.410446959	6.275132387	118.6497927	1.25E-27	8.65E-26
SAA2	SAA2	-3.271895927	8.774763994	118.5658477	1.30E-27	8.99E-26
TMEM130	TMEM130	3.264108469	0.870285954	118.4114868	1.41E-27	9.69E-26
DDX11	DDX11	0.974510481	3.6415711	118.305669	1.49E-27	1.02E-25
CHGA	CHGA	4.507144639	2.546719236	118.121806	1.63E-27	1.12E-25
LDHD	LDHD	-1.272943131	6.47821086	117.4947553	2.24E-27	1.53E-25
KIAA0319	KIAA0319	2.182657442	-0.503314718	117.2358729	2.55E-27	1.73E-25
PSRC1	PSRC1	1.096185019	2.472296913	117.0542077	2.79E-27	1.89E-25
G6PD	G6PD	1.538597641	5.572448851	116.781901	3.20E-27	2.17E-25
E2F7	E2F7	1.552279342	1.087700063	116.7064314	3.33E-27	2.24E-25
AC073585.1	AC073585.1	1.874878267	-2.178081505	116.5664747	3.57E-27	2.40E-25
DHRS12	DHRS12	-0.87717423	3.958223362	116.5483882	3.60E-27	2.42E-25
CENPJ	CENPJ	0.821632017	2.485781898	116.4015607	3.88E-27	2.59E-25
CEP78	CEP78	0.688245738	3.609802437	115.8557094	5.11E-27	3.41E-25
CABLES2	CABLES2	0.852279695	3.21900497	115.7834423	5.30E-27	3.52E-25
ZNF711	ZNF711	2.027665768	1.062131379	115.5599942	5.93E-27	3.93E-25
PTHLH	PTHLH	2.751672429	1.799657048	115.4078174	6.41E-27	4.24E-25
ALAS1	ALAS1	-1.216119762	8.164787364	115.3069889	6.74E-27	4.44E-25
SEZ6L	SEZ6L	3.736151498	-0.330182507	115.2549653	6.92E-27	4.55E-25
GPHN	GPHN	-1.021144435	4.820076097	115.1781458	7.19E-27	4.72E-25
TTYH1	TTYH1	2.803886628	2.012725384	114.8103068	8.66E-27	5.66E-25
GABARAPL1	GABARAPL1	-1.130337083	6.573110221	114.6849863	9.22E-27	6.01E-25
AC138904.1	AC138904.1	2.35137965	-2.6404735	114.3349116	1.10E-26	7.15E-25
PAQR4	PAQR4	1.230475866	2.946809493	114.2851525	1.13E-26	7.32E-25
MTHFD1	MTHFD1	-1.196649837	7.966008145	114.188081	1.19E-26	7.66E-25
CASP2	CASP2	0.652244903	4.137075288	114.0941059	1.24E-26	8.01E-25
RSPO3	RSPO3	-3.353591695	1.210443901	113.931469	1.35E-26	8.67E-25
SUCLG2	SUCLG2	-0.805458055	7.089068485	113.8955688	1.37E-26	8.80E-25
SUV39H2	SUV39H2	0.60031738	2.764078243	113.8919532	1.38E-26	8.80E-25
TAL1	TAL1	-1.134241469	0.787541636	113.7775502	1.46E-26	9.30E-25
PLAC4	PLAC4	6.099011239	0.962741027	113.6122754	1.58E-26	1.01E-24
AC124944.1	AC124944.1	1.651902919	-2.319927099	113.6116374	1.59E-26	1.01E-24
AC112777.1	AC112777.1	1.811517981	-1.795528464	113.5491623	1.64E-26	1.03E-24
KCTD21	KCTD21	-0.635595809	4.444291059	113.3669888	1.79E-26	1.13E-24
AC011447.3	AC011447.3	1.614284868	-1.999605704	113.3460269	1.81E-26	1.14E-24
SFPQ	SFPQ	0.413718569	7.147761825	113.2434666	1.91E-26	1.20E-24
ILF3	ILF3	0.448863786	7.169099081	113.2302971	1.92E-26	1.20E-24
REXO5	REXO5	1.021669482	2.475484338	113.0569149	2.10E-26	1.31E-24
DUSP9	DUSP9	2.349874545	4.890134275	112.9902539	2.17E-26	1.35E-24
TRIM45	TRIM45	1.130127819	2.1106239	112.9578027	2.20E-26	1.37E-24
SCTR	SCTR	2.838240592	2.955667767	112.701967	2.51E-26	1.55E-24
SLC1A5	SLC1A5	1.558453164	4.765721906	112.6140042	2.62E-26	1.62E-24
ESPL1	ESPL1	1.282970399	3.546709504	112.5948242	2.65E-26	1.63E-24
ACTBP8	ACTBP8	3.173281988	-1.07854183	112.5426775	2.72E-26	1.67E-24
CENPQ	CENPQ	0.823186312	2.226299394	112.3440801	3.00E-26	1.84E-24
CFHR4	CFHR4	-2.067678964	5.504325881	112.2006737	3.23E-26	1.97E-24
KNSTRN	KNSTRN	0.668409386	3.59795742	112.0170832	3.54E-26	2.16E-24
TET1	TET1	1.410087703	0.723120534	111.8564593	3.84E-26	2.34E-24
SFR1	SFR1	0.616054012	1.665268949	111.7629447	4.03E-26	2.44E-24
HTR3A	HTR3A	4.273053713	0.108425032	111.4734612	4.66E-26	2.82E-24
DDX12P	DDX12P	0.968800921	0.701561443	111.4279505	4.77E-26	2.88E-24
ZNF492	ZNF492	2.577716744	-1.792357843	111.3731204	4.90E-26	2.95E-24
PACRG	PACRG	-1.81817901	1.209245383	111.3709638	4.91E-26	2.95E-24
USP1	USP1	0.654376969	4.531305696	111.1578624	5.46E-26	3.27E-24
MXD3	MXD3	0.927982092	3.457244492	111.014882	5.87E-26	3.51E-24
COX18	COX18	-0.615391881	4.119612049	110.9563602	6.05E-26	3.61E-24
SBK1	SBK1	1.674669676	0.84214216	110.8851681	6.27E-26	3.73E-24
CRYBA4	CRYBA4	4.410330853	-1.199856441	110.7179266	6.82E-26	4.05E-24
SASS6	SASS6	0.828973991	1.909762886	110.6075364	7.21E-26	4.27E-24
TMEM252	TMEM252	-3.723393697	-0.013753975	110.5697496	7.35E-26	4.34E-24
TK1	TK1	1.129122163	5.244509723	110.4776051	7.70E-26	4.53E-24
CFAP45	CFAP45	1.645890034	-0.959105617	110.4360433	7.86E-26	4.62E-24
SUZ12P1	SUZ12P1	0.734589916	1.854589367	110.3889699	8.05E-26	4.72E-24
CHRNA1	CHRNA1	3.512116286	-0.356951162	110.1578493	9.05E-26	5.29E-24
POLD3	POLD3	0.682730609	3.500947748	110.1034542	9.30E-26	5.42E-24
AC024560.2	AC024560.2	1.62122682	-1.395645401	110.0788693	9.42E-26	5.48E-24
ZBTB12	ZBTB12	1.08258948	1.80796417	109.7520179	1.11E-25	6.44E-24
HAUS6	HAUS6	0.698736557	3.528054264	109.4508217	1.29E-25	7.48E-24
KIAA1841	KIAA1841	0.759098043	2.150298123	109.4132336	1.32E-25	7.60E-24
HNRNPA1P10	HNRNPA1P10	1.072575031	-1.754265586	109.371138	1.35E-25	7.75E-24
DNAJC9	DNAJC9	0.725668653	3.375048523	109.1527267	1.50E-25	8.63E-24
CDC14B	CDC14B	-1.079579856	5.099225286	109.1409177	1.51E-25	8.66E-24
RUSC1	RUSC1	0.726222026	4.556289972	109.1018115	1.54E-25	8.81E-24
HSD17B4	HSD17B4	-0.908115967	8.399988337	109.0957313	1.55E-25	8.82E-24
ECHS1	ECHS1	-0.864554185	9.134183232	108.8514148	1.75E-25	9.95E-24
C6	C6	-1.631372196	8.076102705	108.7336359	1.86E-25	1.05E-23
CPA1	CPA1	6.195188032	2.397792494	108.6689596	1.92E-25	1.09E-23
NUP210	NUP210	0.783567937	5.947848679	108.435895	2.16E-25	1.22E-23
MYO19	MYO19	0.667775545	4.930642689	108.1782784	2.46E-25	1.38E-23
SNRPB	SNRPB	0.708816846	7.258737446	108.119941	2.53E-25	1.42E-23
COL11A2	COL11A2	2.426141968	1.812756266	108.1129719	2.54E-25	1.42E-23
CPNE6	CPNE6	3.350165388	0.174246456	108.1074607	2.55E-25	1.42E-23
RAD1	RAD1	0.470530937	4.077623991	108.0438494	2.63E-25	1.47E-23
ALYREF	ALYREF	0.792464767	5.486122185	107.9112747	2.81E-25	1.57E-23
CNIH2	CNIH2	1.340353403	-0.588036729	107.8779355	2.86E-25	1.59E-23
NT5DC2	NT5DC2	1.41346404	4.812961672	107.6983398	3.13E-25	1.73E-23
NUP107	NUP107	0.547145023	4.601769021	107.3709145	3.69E-25	2.04E-23
DZIP1L	DZIP1L	1.503067262	0.626672236	107.1784388	4.07E-25	2.24E-23
AL139385.1	AL139385.1	-2.218879166	0.668701232	107.0156182	4.42E-25	2.43E-23
MUCL3	MUCL3	-5.928813635	2.169054368	107.0015297	4.45E-25	2.44E-23
ZNF519	ZNF519	1.127371823	0.379276347	106.8805555	4.73E-25	2.59E-23
STEAP1B	STEAP1B	2.123021045	-1.404020156	106.8007648	4.92E-25	2.69E-23
CCL14	CCL14	-1.221413652	1.608288341	106.6700546	5.26E-25	2.87E-23
DVL3	DVL3	0.486134017	6.038625927	106.5794981	5.50E-25	2.99E-23
MYB	MYB	1.533333218	-0.452233534	106.4125058	5.99E-25	3.25E-23
RECQL4	RECQL4	1.174971952	4.53617288	106.3208644	6.27E-25	3.40E-23
CCNA2	CCNA2	1.425732788	3.832271359	105.9550041	7.54E-25	4.08E-23
LINC00205	LINC00205	0.953223389	0.950335103	105.8602704	7.91E-25	4.27E-23
HSPB6	HSPB6	-2.302801941	4.722251645	105.7896064	8.20E-25	4.41E-23
ALDH4A1	ALDH4A1	-1.002148792	8.249721841	105.6546637	8.78E-25	4.71E-23
RDM1	RDM1	1.422591443	-0.004767469	105.6357889	8.86E-25	4.74E-23
DECR1	DECR1	-0.869873378	7.829279414	105.5291415	9.35E-25	5.00E-23
CDCA7	CDCA7	2.177509447	2.252929705	105.4408104	9.78E-25	5.21E-23
CPHL1P	CPHL1P	2.081561257	0.083228324	105.1383051	1.14E-24	6.05E-23
PAFAH1B3	PAFAH1B3	1.325867008	4.303294408	105.135646	1.14E-24	6.05E-23
AC007938.3	AC007938.3	1.718799578	-1.485596283	105.106127	1.16E-24	6.13E-23
TMEM155	TMEM155	2.903366297	-1.852810582	104.9690694	1.24E-24	6.55E-23
DSCC1	DSCC1	0.888945022	2.078050658	104.9195798	1.27E-24	6.70E-23
TMEM88	TMEM88	-1.041685812	1.663352033	104.8582273	1.31E-24	6.90E-23
ANGPTL7	ANGPTL7	-5.946943538	0.552311333	104.4773135	1.59E-24	8.34E-23
FRMD3	FRMD3	-1.778177128	2.570891258	104.3160754	1.72E-24	9.03E-23
CLCN2	CLCN2	0.708486257	2.926658484	104.25024	1.78E-24	9.31E-23
PEX11G	PEX11G	-1.048674833	3.111165842	104.2094527	1.82E-24	9.49E-23
RTL1	RTL1	5.866565391	0.282741094	104.1965359	1.83E-24	9.53E-23
TPRG1	TPRG1	-1.407943029	2.098803686	104.1439694	1.88E-24	9.76E-23
CCDC196	CCDC196	-2.778695657	-0.521927345	104.0393759	1.98E-24	1.03E-22
SHISAL2A	SHISAL2A	2.106841822	-0.179796834	103.975174	2.05E-24	1.06E-22
P2RX2	P2RX2	-4.341372403	-0.460590356	103.9633222	2.06E-24	1.06E-22
REEP2	REEP2	1.874428022	0.445337577	103.5318646	2.56E-24	1.32E-22
CTSK	CTSK	-2.08270324	4.627485403	103.4476866	2.67E-24	1.37E-22
OLFM4	OLFM4	5.734228068	2.641767019	103.4418059	2.68E-24	1.37E-22
AC016773.1	AC016773.1	1.170346108	-1.001190271	103.3963816	2.74E-24	1.40E-22
AC127024.5	AC127024.5	0.988575342	-1.189534493	103.3061444	2.87E-24	1.46E-22
HNRNPA3	HNRNPA3	0.389015483	7.417138043	103.2112025	3.01E-24	1.53E-22
GMPS	GMPS	0.510449713	5.520657708	102.9877703	3.37E-24	1.71E-22
CBFA2T2	CBFA2T2	0.599761445	4.287092756	102.837485	3.64E-24	1.84E-22
SNHG1	SNHG1	0.79044918	4.483177047	102.7647309	3.77E-24	1.91E-22
OPRPN	OPRPN	-3.797290295	2.582658954	102.3844746	4.57E-24	2.31E-22
RAD18	RAD18	0.533553387	3.427937559	102.045017	5.43E-24	2.73E-22
KHDC1	KHDC1	2.09213527	-1.769254281	101.9288504	5.76E-24	2.89E-22
ACAT1	ACAT1	-0.903579126	8.219117364	101.8848353	5.88E-24	2.95E-22
LPAR2	LPAR2	1.518918836	2.329527385	101.8813958	5.89E-24	2.95E-22
ALDH2	ALDH2	-1.017914891	9.640205943	101.8628994	5.95E-24	2.97E-22
RBBP8	RBBP8	0.764946542	3.889373866	101.8587599	5.96E-24	2.97E-22
RCOR2	RCOR2	2.130009377	-0.022415918	101.8282443	6.06E-24	3.01E-22
MROH2A	MROH2A	-2.891368935	3.031089559	101.7989464	6.15E-24	3.05E-22
FAM43A	FAM43A	-1.269774036	3.361799332	101.7629679	6.26E-24	3.10E-22
ASRGL1	ASRGL1	1.374077073	2.919102402	101.7205343	6.39E-24	3.16E-22
GIPR	GIPR	2.07773294	0.490037312	101.7165365	6.41E-24	3.16E-22
SMC2	SMC2	0.780589954	3.786015256	101.702993	6.45E-24	3.17E-22
CPT2	CPT2	-0.851094025	5.971167967	101.5897283	6.83E-24	3.35E-22
CTH	CTH	-1.896674251	6.457098269	101.4524179	7.32E-24	3.59E-22
TMBIM6	TMBIM6	-0.581009749	10.49141907	101.3861347	7.57E-24	3.70E-22
PRSS2	PRSS2	6.237951446	2.951736822	101.347524	7.72E-24	3.77E-22
CBR4	CBR4	-0.815229303	4.908065963	101.2444921	8.13E-24	3.96E-22
HIBCH	HIBCH	-0.723890295	5.702966934	101.1593893	8.49E-24	4.12E-22
CCDC163	CCDC163	0.882239973	1.291868656	101.1434073	8.56E-24	4.15E-22
SLC26A9	SLC26A9	3.503319154	0.953048518	101.1172875	8.67E-24	4.20E-22
TK2	TK2	-0.618771752	5.187391375	100.8520814	9.91E-24	4.79E-22
SYT8	SYT8	3.390513121	2.846052373	100.7782093	1.03E-23	4.96E-22
GHITM	GHITM	-0.564404065	7.781964291	100.6841271	1.08E-23	5.19E-22
GLYATL1P4	GLYATL1P4	-3.171178545	-0.35796485	100.6465794	1.10E-23	5.28E-22
CDK4	CDK4	0.689720535	5.474430978	100.3476007	1.28E-23	6.13E-22
SNHG3	SNHG3	1.111462524	3.739521498	100.2800529	1.32E-23	6.32E-22
HNRNPA1P16	HNRNPA1P16	0.942456848	-0.70234639	100.203951	1.37E-23	6.56E-22
CCDC13	CCDC13	2.485108965	1.618823562	100.1795751	1.39E-23	6.63E-22
HADH	HADH	-0.860038799	6.935367865	100.1325512	1.43E-23	6.77E-22
STRC	STRC	-3.504067268	0.517028627	100.1273187	1.43E-23	6.77E-22
TMEM192	TMEM192	-0.678878764	5.404657839	100.1255337	1.43E-23	6.77E-22
SLC5A6	SLC5A6	-1.166344325	6.774582715	99.5624811	1.90E-23	8.98E-22
FER1L5	FER1L5	1.929466581	-1.405782459	99.16163187	2.33E-23	1.10E-21
CLPX	CLPX	-0.547815341	6.015251669	99.01051503	2.51E-23	1.18E-21
CEP152	CEP152	0.843413481	1.501234652	98.84898149	2.73E-23	1.28E-21
NUP85	NUP85	0.495264786	5.136697812	98.83394737	2.75E-23	1.29E-21
REEP4	REEP4	0.760270661	3.953018546	98.78678122	2.81E-23	1.32E-21
YEATS2	YEATS2	0.594368079	4.076440469	98.60014788	3.09E-23	1.44E-21
WDR54	WDR54	1.040640469	2.185903465	98.59811808	3.09E-23	1.44E-21
AC105446.1	AC105446.1	2.949707729	-1.57361449	98.54028558	3.18E-23	1.48E-21
MYLK-AS1	MYLK-AS1	0.995183853	-0.426636254	98.53785845	3.19E-23	1.48E-21
CDKN2A	CDKN2A	1.446975394	4.146975073	98.52930911	3.20E-23	1.48E-21
LINC01819	LINC01819	4.350860879	-1.186463777	98.41539684	3.39E-23	1.57E-21
ZNF321P	ZNF321P	1.436709591	-0.729807454	98.25747199	3.67E-23	1.69E-21
GFOD2	GFOD2	-0.650419293	4.895335229	98.2266372	3.73E-23	1.72E-21
STARD6	STARD6	2.750802226	-3.460327649	98.05190477	4.08E-23	1.87E-21
SBDS	SBDS	-0.483834812	6.209496271	97.93814547	4.32E-23	1.98E-21
S100PBP	S100PBP	0.521926291	3.490163667	97.85041026	4.51E-23	2.07E-21
VPS36	VPS36	-0.622444917	4.926791368	97.8375553	4.54E-23	2.07E-21
EMCN	EMCN	-1.00021971	3.409187276	97.78402959	4.67E-23	2.13E-21
LGALS14	LGALS14	10.18901107	2.237973204	97.58628548	5.16E-23	2.35E-21
AC004816.1	AC004816.1	1.136796579	-0.408913764	97.43692729	5.56E-23	2.53E-21
ACYP2	ACYP2	-0.71051437	3.720884101	97.38084611	5.72E-23	2.59E-21
PINK1	PINK1	-0.906955902	5.191340621	97.37472658	5.74E-23	2.60E-21
STARD5	STARD5	-1.118463133	2.378764454	97.25528096	6.09E-23	2.75E-21
ZNF367	ZNF367	1.005075415	3.276767076	97.05017981	6.76E-23	3.05E-21
NEFL	NEFL	4.131451163	-0.473851071	96.99229587	6.96E-23	3.13E-21
UGT1A7	UGT1A7	2.799028216	-0.18765648	96.90186485	7.29E-23	3.27E-21
CERS5	CERS5	0.468261771	4.299629334	96.88330175	7.35E-23	3.30E-21
BRIP1	BRIP1	1.042915097	2.393616324	96.87727953	7.38E-23	3.30E-21
COMMD2	COMMD2	0.445614159	4.391139359	96.74356114	7.89E-23	3.52E-21
SNRPD1	SNRPD1	0.658140986	5.103247987	96.69124149	8.10E-23	3.61E-21
MTBP	MTBP	0.849558236	1.477444125	96.41503366	9.32E-23	4.14E-21
TCTN2	TCTN2	1.066539641	2.16319184	96.36551642	9.55E-23	4.24E-21
ZNF730	ZNF730	2.36648736	-2.366604868	96.15937963	1.06E-22	4.70E-21
TUBAP2	TUBAP2	1.006221652	-2.045391604	96.12093155	1.08E-22	4.78E-21
Sep-04	Sep-04	-1.602472322	5.553267415	96.05128111	1.12E-22	4.94E-21
FER1L4	FER1L4	1.959741242	1.821645772	96.01613775	1.14E-22	5.02E-21
NDC1	NDC1	0.555158319	4.37702165	95.9645465	1.17E-22	5.14E-21
BX537318.2	BX537318.2	3.712420003	-2.737041104	95.88896157	1.22E-22	5.33E-21
TTC38	TTC38	-0.81031627	7.462055515	95.87205937	1.23E-22	5.37E-21
CNOT9	CNOT9	0.428305159	5.211169704	95.80904004	1.27E-22	5.53E-21
SLC30A8	SLC30A8	4.159868054	-1.785630057	95.61514538	1.40E-22	6.09E-21
GNG12-AS1	GNG12-AS1	-1.15616537	-1.055969058	95.46874157	1.50E-22	6.55E-21
AOX1	AOX1	-1.634239728	9.575963858	95.46568635	1.50E-22	6.55E-21
DISP1	DISP1	-0.988075899	3.955553297	95.31810536	1.62E-22	7.04E-21
RNF34	RNF34	0.437248773	4.1317143	95.26541692	1.66E-22	7.22E-21
ZNF530	ZNF530	0.885272461	1.169727199	95.15464228	1.76E-22	7.62E-21
AC006305.1	AC006305.1	3.066963686	-1.377059102	95.11658959	1.79E-22	7.75E-21
IVD	IVD	-0.746525436	7.369650651	94.83041191	2.07E-22	8.94E-21
TUBG1	TUBG1	0.649372416	5.270470381	94.82389671	2.08E-22	8.95E-21
CDKN2C	CDKN2C	1.028545649	4.277878688	94.80722084	2.10E-22	9.01E-21
ALDH3B2	ALDH3B2	4.832621649	0.307349049	94.79162608	2.12E-22	9.07E-21
ZNF43	ZNF43	1.329563952	2.094356675	94.7805861	2.13E-22	9.10E-21
GTPBP10	GTPBP10	-0.499360204	4.259908795	94.58988503	2.34E-22	1.00E-20
KEL	KEL	2.857896678	1.990188827	94.54363745	2.40E-22	1.02E-20
TM6SF2	TM6SF2	-1.411837323	4.037471666	94.4499549	2.51E-22	1.07E-20
VWA8	VWA8	-0.787514914	5.072239015	94.388069	2.59E-22	1.10E-20
MYLK2	MYLK2	1.58263226	-2.083651172	94.31745798	2.69E-22	1.14E-20
CD177	CD177	2.827923649	-0.043545273	94.30477324	2.70E-22	1.15E-20
GOT2	GOT2	-0.855756387	8.109338342	94.20825606	2.84E-22	1.20E-20
PAK5	PAK5	6.070415785	0.14752114	94.14350693	2.93E-22	1.24E-20
SLC25A30	SLC25A30	-1.025812403	5.669969391	94.00113339	3.15E-22	1.33E-20
PLAC1	PLAC1	2.893203151	-3.027166335	93.79438993	3.50E-22	1.47E-20
BTNL9	BTNL9	-1.273976492	3.162441822	93.7055863	3.66E-22	1.54E-20
CDCA7L	CDCA7L	1.175557386	2.749187582	93.66083007	3.74E-22	1.57E-20
RAD9A	RAD9A	0.568747619	3.796733568	93.59769999	3.87E-22	1.62E-20
HTR2B	HTR2B	-2.039285964	1.747300987	93.54692865	3.97E-22	1.66E-20
HEPACAM2	HEPACAM2	3.421004511	-2.076455833	93.53732734	3.99E-22	1.66E-20
CRYGS	CRYGS	1.432022226	1.595389285	93.35781131	4.36E-22	1.82E-20
CRHBP	CRHBP	-2.173312059	2.092546466	93.33990848	4.40E-22	1.83E-20
CPB2	CPB2	-1.104236152	9.07405131	93.30476478	4.48E-22	1.86E-20
RAD51C	RAD51C	0.582160584	3.522577373	93.21646194	4.69E-22	1.94E-20
DCLRE1B	DCLRE1B	0.606174628	2.464442525	93.1127373	4.94E-22	2.04E-20
CRLF1	CRLF1	1.957885905	1.689844695	93.0107544	5.20E-22	2.14E-20
NCBP2	NCBP2	0.401457656	5.488128831	92.68766078	6.12E-22	2.52E-20
FBXO46	FBXO46	0.709041502	4.252332591	92.65121228	6.24E-22	2.56E-20
TAPT1	TAPT1	-0.612999138	5.046709853	92.46871473	6.84E-22	2.81E-20
AC022915.2	AC022915.2	-2.021579924	-2.397966394	92.45664843	6.88E-22	2.82E-20
ESR1	ESR1	-1.872100832	3.163304394	92.38640693	7.13E-22	2.91E-20
SLC23A2	SLC23A2	-1.061099721	6.401558811	92.30180191	7.44E-22	3.04E-20
CCSAP	CCSAP	0.817500916	3.149101584	92.21799579	7.76E-22	3.16E-20
CEP250	CEP250	0.509931604	4.712933698	91.92327251	9.01E-22	3.66E-20
IQCC	IQCC	0.686317686	1.195555251	91.81424249	9.52E-22	3.86E-20
ADH1B	ADH1B	-1.77468341	10.72118169	91.76112335	9.78E-22	3.96E-20
PLN	PLN	-2.082916222	0.870106739	91.69402766	1.01E-21	4.09E-20
DNASE1L3	DNASE1L3	-1.531399753	4.138329793	91.65087148	1.03E-21	4.18E-20
ZNF695	ZNF695	2.611825852	-1.433721561	91.56116129	1.08E-21	4.36E-20
IFT52	IFT52	0.56333936	3.573895673	91.45433863	1.14E-21	4.60E-20
ALX4	ALX4	3.437542127	-2.094224749	91.38190776	1.18E-21	4.76E-20
HAUS8	HAUS8	0.571413077	2.492902825	91.3714237	1.19E-21	4.78E-20
C19orf48	C19orf48	0.872154685	5.844321757	91.3086675	1.23E-21	4.92E-20
ZNF107	ZNF107	0.946855851	1.909189761	91.16122458	1.32E-21	5.29E-20
NEURL3	NEURL3	1.759429285	2.630374624	91.0666196	1.39E-21	5.54E-20
AL139288.1	AL139288.1	1.887655151	-2.930640797	90.91195431	1.50E-21	5.98E-20
FNDC3A	FNDC3A	-0.79347751	6.086814937	90.74152617	1.64E-21	6.51E-20
H2AFY	H2AFY	0.457853958	6.742024986	90.73461691	1.64E-21	6.52E-20
C10orf143	C10orf143	-0.912265465	0.00266291	90.71231905	1.66E-21	6.59E-20
SSRP1	SSRP1	0.415948254	6.618883925	90.7092861	1.66E-21	6.59E-20
C4BPA	C4BPA	-1.436778705	10.25255349	90.53911079	1.81E-21	7.16E-20
WDR34	WDR34	0.840516273	5.488936965	90.52683559	1.82E-21	7.20E-20
ARID3A	ARID3A	1.57023233	4.31203194	90.51982827	1.83E-21	7.21E-20
CDCP1	CDCP1	2.003459881	2.317068776	90.51186858	1.84E-21	7.23E-20
LINC00664	LINC00664	2.065828262	-1.887054109	90.48696777	1.86E-21	7.31E-20
TAC3	TAC3	2.493209157	-1.713090617	90.26710826	2.08E-21	8.15E-20
RNFT2	RNFT2	1.293258735	1.121977827	90.15776085	2.20E-21	8.60E-20
REEP5	REEP5	-0.523737382	7.320067231	90.00777927	2.37E-21	9.26E-20
RGMB	RGMB	-1.116058255	2.773291376	89.97041503	2.42E-21	9.42E-20
HP	HP	-1.69008094	13.06593532	89.94315214	2.45E-21	9.54E-20
AC079360.1	AC079360.1	-2.312114309	-0.408610607	89.89962005	2.51E-21	9.74E-20
INCENP	INCENP	0.794334597	3.258616043	89.84964424	2.57E-21	9.97E-20
RAET1K	RAET1K	1.49586704	-2.707635731	89.81001653	2.62E-21	1.02E-19
SDHD	SDHD	-0.596656309	6.568173406	89.70909179	2.76E-21	1.07E-19
ANKLE2	ANKLE2	0.403702531	5.364224811	89.70288927	2.77E-21	1.07E-19
PLAGL2	PLAGL2	0.719688454	3.45694314	89.70047539	2.77E-21	1.07E-19
CELF4	CELF4	1.911408722	-1.22460393	89.66682292	2.82E-21	1.08E-19
AC233280.2	AC233280.2	1.478206514	-2.724068369	89.66547754	2.82E-21	1.08E-19
SLC9B2	SLC9B2	-0.94700527	4.640085373	89.44264052	3.16E-21	1.21E-19
AC025164.1	AC025164.1	1.347477842	-1.164221762	89.40378583	3.22E-21	1.23E-19
MMRN2	MMRN2	-0.795686652	4.544586124	89.38033549	3.26E-21	1.25E-19
TCF3	TCF3	0.592434471	5.182412955	89.33223557	3.34E-21	1.27E-19
LINC01224	LINC01224	2.450017706	-0.367638355	89.32238209	3.35E-21	1.28E-19
CEP19	CEP19	0.805165068	0.261992452	89.32086415	3.36E-21	1.28E-19
PSPH	PSPH	0.882867081	4.63923298	89.28739814	3.41E-21	1.30E-19
CDH24	CDH24	0.986606709	1.874309783	89.07578864	3.80E-21	1.44E-19
ZNF702P	ZNF702P	1.654675622	0.131449848	89.02830471	3.89E-21	1.47E-19
SLC38A2	SLC38A2	-0.862819639	7.757184786	88.93026132	4.09E-21	1.55E-19
MAPRE1	MAPRE1	0.573315931	5.562124085	88.85606806	4.25E-21	1.60E-19
TFDP1	TFDP1	0.787643596	5.211220732	88.83846577	4.28E-21	1.61E-19
PAK4	PAK4	0.592844541	5.47173339	88.65684434	4.70E-21	1.77E-19
AL135960.1	AL135960.1	-1.434806531	-2.51686683	88.58976192	4.86E-21	1.82E-19
MGME1	MGME1	0.444217284	4.06885035	88.53529992	4.99E-21	1.87E-19
ZNF714	ZNF714	1.433766611	0.641961115	88.51984387	5.03E-21	1.88E-19
HSPA14	HSPA14	0.439979818	3.913538842	88.42503837	5.28E-21	1.97E-19
KHDRBS1	KHDRBS1	0.308137914	6.535631297	88.14704637	6.08E-21	2.27E-19
GDPD3	GDPD3	1.210936938	0.820590645	88.11026491	6.19E-21	2.31E-19
RANBP10	RANBP10	-0.67948696	5.017216103	87.95793958	6.69E-21	2.49E-19
FHOD3	FHOD3	2.206247431	1.426631891	87.80649234	7.22E-21	2.68E-19
SRSF12	SRSF12	1.334306031	0.273782323	87.7999638	7.24E-21	2.69E-19
MAEL	MAEL	2.8574344	1.70687065	87.72584161	7.52E-21	2.78E-19
AL355488.1	AL355488.1	0.885370987	1.455853295	87.7142985	7.56E-21	2.79E-19
CLIC1	CLIC1	0.804408789	7.616594739	87.71382408	7.56E-21	2.79E-19
TPGS2	TPGS2	0.643033095	5.093753327	87.62336043	7.92E-21	2.92E-19
AMFR	AMFR	-0.615861575	7.274235194	87.50933296	8.39E-21	3.09E-19
ZNF85	ZNF85	1.194156596	0.568072498	87.49149737	8.46E-21	3.11E-19
AL355388.2	AL355388.2	1.440635166	-1.833102099	87.45932398	8.60E-21	3.16E-19
MMD	MMD	0.909567623	4.196678135	87.36159815	9.04E-21	3.31E-19
AL356317.1	AL356317.1	-1.623062535	-2.365304647	87.35338245	9.08E-21	3.32E-19
SPRYD7	SPRYD7	-0.64728504	4.084904959	87.24322106	9.60E-21	3.50E-19
SYNGR4	SYNGR4	1.776734617	-1.442201986	87.14992091	1.01E-20	3.67E-19
RFC3	RFC3	0.749824823	3.170879695	87.07285083	1.05E-20	3.81E-19
DNA2	DNA2	0.83885176	2.038417959	87.03370028	1.07E-20	3.88E-19
LINC02367	LINC02367	1.338943582	-1.439430212	86.90666129	1.14E-20	4.13E-19
CLEC3B	CLEC3B	-1.269659068	3.245071271	86.89250502	1.15E-20	4.15E-19
COG3	COG3	-0.679491521	5.30078438	86.79358407	1.20E-20	4.36E-19
AC011498.7	AC011498.7	0.871452415	-0.664780679	86.76381201	1.22E-20	4.42E-19
SLFN13	SLFN13	1.818745245	2.905058771	86.62722258	1.31E-20	4.73E-19
C12orf75	C12orf75	1.64430611	3.788280183	86.51684392	1.39E-20	4.99E-19
TUBA1B	TUBA1B	0.813144401	6.585956079	86.48750732	1.41E-20	5.06E-19
QDPR	QDPR	-0.847930312	6.899930755	86.33347553	1.52E-20	5.46E-19
TACR1	TACR1	2.745935998	0.438853887	86.30069573	1.55E-20	5.54E-19
TMEM233	TMEM233	-1.03524225	0.057410631	86.27752362	1.56E-20	5.60E-19
ERICH4	ERICH4	2.89998657	-2.583649664	86.25599511	1.58E-20	5.64E-19
AC129507.1	AC129507.1	-1.251376203	-1.641743668	86.2557402	1.58E-20	5.64E-19
OSBP	OSBP	-0.454962798	6.560466898	86.16715023	1.65E-20	5.89E-19
MCEE	MCEE	-0.654244799	3.866179998	86.13746359	1.68E-20	5.97E-19
IGFN1	IGFN1	-4.043589676	2.855018116	86.12613532	1.69E-20	6.00E-19
LHFPL3	LHFPL3	3.483180036	-2.190409059	86.11695695	1.70E-20	6.02E-19
RFC2	RFC2	0.548736692	4.812151198	86.10466376	1.71E-20	6.05E-19
AC020928.1	AC020928.1	2.180434812	-1.953945711	86.08832193	1.72E-20	6.09E-19
ZNF681	ZNF681	1.454218805	0.855416641	86.0727745	1.73E-20	6.13E-19
ACYP1	ACYP1	0.6157201	1.529759547	85.93695043	1.86E-20	6.55E-19
PYGO2	PYGO2	0.512085361	5.821671392	85.92672458	1.87E-20	6.58E-19
KCNK17	KCNK17	-2.009608749	-0.120926219	85.86179101	1.93E-20	6.78E-19
PC	PC	-1.001140861	7.9934011	85.85459999	1.94E-20	6.80E-19
AK3	AK3	-0.705044527	6.91898258	85.78697915	2.00E-20	7.02E-19
TONSL	TONSL	0.795787363	4.09793704	85.78670498	2.00E-20	7.02E-19
THSD1	THSD1	-1.234148395	2.26939973	85.75810746	2.03E-20	7.11E-19
TDRD5	TDRD5	3.476426968	-1.175438033	85.72218749	2.07E-20	7.23E-19
ABHD14B	ABHD14B	-0.751348153	7.204438034	85.71120872	2.08E-20	7.26E-19
PKM	PKM	1.359753507	7.567858459	85.68419121	2.11E-20	7.35E-19
RUNDC3B	RUNDC3B	-1.301735928	2.991919637	85.61323061	2.19E-20	7.60E-19
SLC6A13	SLC6A13	-1.56502338	3.123031694	85.45678823	2.37E-20	8.22E-19
SERPING1	SERPING1	-0.910177099	11.28048649	85.39336362	2.45E-20	8.47E-19
RNASE2	RNASE2	2.131266929	-0.70317238	85.37342404	2.47E-20	8.55E-19
DPF1	DPF1	1.543952725	-2.01262345	85.31514845	2.54E-20	8.79E-19
CYYR1	CYYR1	-0.816228805	3.115396107	85.08569252	2.86E-20	9.86E-19
AHRR	AHRR	-1.971154962	0.953620206	85.02241303	2.95E-20	1.02E-18
CSAD	CSAD	-0.971160473	4.974970427	84.76861907	3.35E-20	1.15E-18
FOXJ1	FOXJ1	2.768004601	1.736277128	84.59897504	3.65E-20	1.26E-18
ATP6V0E2	ATP6V0E2	-1.1138525	6.826665119	84.50338287	3.84E-20	1.32E-18
ARHGEF2	ARHGEF2	0.881591303	4.936529682	84.4734436	3.89E-20	1.33E-18
ANO9	ANO9	1.704264136	2.386600996	84.45089436	3.94E-20	1.35E-18
SLC31A1P1	SLC31A1P1	2.274579116	-3.415125442	84.39874309	4.04E-20	1.38E-18
RFWD3	RFWD3	0.522910681	3.916071698	84.34198015	4.16E-20	1.42E-18
SH3BP1	SH3BP1	1.109810508	3.073143641	84.20369876	4.46E-20	1.52E-18
FAM182B	FAM182B	1.444648493	-1.60771973	84.16885344	4.54E-20	1.54E-18
TIGD1	TIGD1	0.851534861	1.726548554	84.15187959	4.58E-20	1.56E-18
RHOB	RHOB	-0.945051979	9.043395791	84.03141204	4.87E-20	1.65E-18
FAM24B	FAM24B	1.382187114	-0.608806984	83.98080597	5.00E-20	1.69E-18
JPH3	JPH3	2.599864858	-0.852373284	83.97064541	5.02E-20	1.70E-18
CIPC	CIPC	-0.636625274	3.863256801	83.96475396	5.04E-20	1.70E-18
AURKA	AURKA	0.948619963	4.350030026	83.90004809	5.20E-20	1.75E-18
C8A	C8A	-1.3352351	7.867294912	83.87113523	5.28E-20	1.78E-18
SAA1	SAA1	-2.604577997	10.25972691	83.78926073	5.50E-20	1.85E-18
PRKCI	PRKCI	0.519362904	4.026412618	83.74439978	5.63E-20	1.89E-18
IFT80	IFT80	0.798583967	2.642020181	83.70161563	5.75E-20	1.93E-18
AKR7A3	AKR7A3	-1.592529181	6.207496651	83.67925054	5.82E-20	1.95E-18
MTRNR2L12	MTRNR2L12	-1.443623038	1.036569191	83.57451541	6.14E-20	2.05E-18
NXPH4	NXPH4	2.127981208	2.733422625	83.55460539	6.20E-20	2.07E-18
AC145207.5	AC145207.5	0.828275682	0.921404458	83.44076539	6.57E-20	2.19E-18
DAND5	DAND5	1.541123107	-2.200178917	83.41812872	6.64E-20	2.21E-18
SEMA3E	SEMA3E	3.647327701	0.949993194	83.38323887	6.76E-20	2.25E-18
SLC7A10	SLC7A10	3.431281257	1.487934891	83.3810161	6.77E-20	2.25E-18
ZNF296	ZNF296	1.30257687	0.605035692	83.18533821	7.47E-20	2.48E-18
ST18	ST18	2.48669044	-1.576196398	83.176004	7.51E-20	2.48E-18
AC002070.1	AC002070.1	-1.184123708	-0.927390737	83.1707509	7.53E-20	2.49E-18
MCRS1	MCRS1	0.395907376	5.457497581	83.1642235	7.55E-20	2.49E-18
AP001469.3	AP001469.3	1.033393332	0.061739812	83.02340025	8.11E-20	2.67E-18
WNT6	WNT6	2.138428183	-0.395474921	82.96403018	8.36E-20	2.75E-18
ZCCHC24	ZCCHC24	-0.648956826	5.262146726	82.90688062	8.60E-20	2.83E-18
LYPD6B	LYPD6B	3.043884389	0.473623981	82.85404148	8.83E-20	2.90E-18
MIA3	MIA3	-0.667185284	7.164404544	82.75279685	9.30E-20	3.05E-18
P3H4	P3H4	1.030292071	3.898065728	82.67373782	9.68E-20	3.17E-18
CHML	CHML	1.018504309	3.880721676	82.6524828	9.78E-20	3.20E-18
SNRPA1	SNRPA1	0.566088989	4.537318753	82.61613898	9.96E-20	3.25E-18
AP000763.2	AP000763.2	-1.748059305	-1.024670531	82.61567716	9.97E-20	3.25E-18
FGF8	FGF8	4.571006035	-2.163088835	82.60935041	1.00E-19	3.25E-18
ZNF431	ZNF431	0.974647239	1.991671055	82.57802459	1.02E-19	3.30E-18
ZNF300	ZNF300	1.340922428	1.480386087	82.5471877	1.03E-19	3.35E-18
ANKRD37	ANKRD37	-1.219119971	2.367779822	82.54088022	1.04E-19	3.36E-18
LINC01619	LINC01619	1.520032921	-0.850717954	82.49267235	1.06E-19	3.43E-18
HPR	HPR	-1.609665013	8.484462129	82.46817878	1.07E-19	3.47E-18
FAHD2A	FAHD2A	-0.634746513	5.005191675	82.36929694	1.13E-19	3.64E-18
NFE2L3	NFE2L3	1.076856232	3.035359069	82.35570009	1.14E-19	3.66E-18
ASPDH	ASPDH	-1.593614315	5.582710109	82.2195706	1.22E-19	3.92E-18
LDB2	LDB2	-0.899485723	3.572409185	82.15901298	1.26E-19	4.04E-18
RORA	RORA	-0.944831771	5.138405725	82.10353709	1.29E-19	4.15E-18
TKTL1	TKTL1	3.332386509	1.573903073	82.10113104	1.29E-19	4.15E-18
SAT1	SAT1	-0.742223328	8.30257768	82.05991999	1.32E-19	4.23E-18
TFAP2E	TFAP2E	1.345673547	-1.028063866	82.03979567	1.33E-19	4.27E-18
AL121949.1	AL121949.1	3.731526348	-1.820749327	81.96212077	1.39E-19	4.43E-18
LINC02046	LINC02046	4.339714072	-3.269608348	81.95691949	1.39E-19	4.44E-18
NUP62	NUP62	0.482929722	5.519297188	81.95420579	1.39E-19	4.44E-18
MFSD10	MFSD10	0.906248816	4.774848235	81.92603319	1.41E-19	4.49E-18
FUT3	FUT3	2.265268682	0.810601859	81.86166667	1.46E-19	4.64E-18
CDC37L1	CDC37L1	-0.665660207	4.796132667	81.76256179	1.53E-19	4.87E-18
LMOD1	LMOD1	-1.563767987	3.814431066	81.7409542	1.55E-19	4.91E-18
SLBP	SLBP	0.451914364	5.119475241	81.70847439	1.58E-19	4.99E-18
RCL1	RCL1	-0.982942778	5.087035967	81.66551854	1.61E-19	5.09E-18
FAM57B	FAM57B	1.485251324	-1.5872367	81.62356601	1.65E-19	5.19E-18
AC096564.1	AC096564.1	-1.406310097	-2.260121582	81.56668144	1.69E-19	5.34E-18
NUP37	NUP37	0.49484597	3.562809201	81.51209548	1.74E-19	5.48E-18
NOTCH4	NOTCH4	-0.685693245	4.426416698	81.47738998	1.77E-19	5.57E-18
CALB1	CALB1	2.321172132	-0.797694388	81.41247174	1.83E-19	5.75E-18
SFI1	SFI1	0.808854775	4.010764908	81.38780225	1.85E-19	5.81E-18
MRE11	MRE11	0.458159047	3.606428332	81.31635189	1.92E-19	6.02E-18
POR	POR	-0.848985869	9.350219668	81.23126624	2.01E-19	6.28E-18
LINC02505	LINC02505	4.559777344	-3.093413863	81.16181298	2.08E-19	6.49E-18
CD1A	CD1A	2.184723162	-1.465431901	81.13987483	2.10E-19	6.56E-18
CNOT11	CNOT11	0.500991823	5.562289638	80.99535077	2.26E-19	7.04E-18
AC005165.1	AC005165.1	-2.93005828	-0.551831099	80.97924016	2.28E-19	7.09E-18
RBM17	RBM17	0.375916247	5.642722193	80.95747072	2.31E-19	7.16E-18
SEC14L2	SEC14L2	-1.440812009	7.43492517	80.87119352	2.41E-19	7.47E-18
MIR181A2HG	MIR181A2HG	1.520111673	-2.322204436	80.81769655	2.48E-19	7.67E-18
NKAIN4	NKAIN4	2.647643592	-2.084186904	80.81199015	2.48E-19	7.68E-18
CYB5D2	CYB5D2	-0.758559023	4.540737191	80.76410929	2.54E-19	7.86E-18
CLLU1	CLLU1	4.778472853	-2.174906765	80.76052065	2.55E-19	7.86E-18
TPD52L2	TPD52L2	0.477305109	6.306628166	80.69803622	2.63E-19	8.10E-18
AC023824.6	AC023824.6	4.729546896	-2.376747013	80.59594449	2.77E-19	8.52E-18
CD300LG	CD300LG	-2.181738028	0.536018123	80.48376606	2.93E-19	9.01E-18
SCML2	SCML2	0.950792438	1.886551146	80.4783859	2.94E-19	9.02E-18
FOXD2-AS1	FOXD2-AS1	1.10331003	2.000634679	80.47476743	2.94E-19	9.03E-18
SIAE	SIAE	-0.861985639	5.662522213	80.40054648	3.06E-19	9.36E-18
LINC02577	LINC02577	3.818751933	-2.620479353	80.37227249	3.10E-19	9.48E-18
LINC00628	LINC00628	1.315706742	-2.50598751	80.34611251	3.14E-19	9.60E-18
TPM3P9	TPM3P9	0.997340094	2.201500762	80.33770819	3.16E-19	9.62E-18
DNAJB9	DNAJB9	-0.722273327	6.425557089	80.27028098	3.27E-19	9.95E-18
FOXO1	FOXO1	-0.897059818	4.834391451	80.22587002	3.34E-19	1.02E-17
HPX	HPX	-1.321957028	11.25810757	80.19839677	3.39E-19	1.03E-17
RSPO2	RSPO2	-3.188269004	0.258081718	80.10684086	3.55E-19	1.08E-17
ROBO4	ROBO4	-0.773565976	4.25761069	80.02410193	3.70E-19	1.12E-17
PLVAP	PLVAP	-0.794395408	6.808038895	79.99813905	3.75E-19	1.13E-17
ETFA	ETFA	-0.60705446	7.611507636	79.9554818	3.83E-19	1.16E-17
CDK16	CDK16	0.540323091	5.704542845	79.95417844	3.83E-19	1.16E-17
FAM186B	FAM186B	-0.876301699	-0.396948525	79.85985406	4.02E-19	1.21E-17
SUN3	SUN3	2.763713548	-2.574287465	79.79726956	4.15E-19	1.25E-17
B3GALT2	B3GALT2	2.185687176	0.418799823	79.67614442	4.41E-19	1.33E-17
THNSL1	THNSL1	-0.66898118	4.058908044	79.6598609	4.45E-19	1.34E-17
AC092718.3	AC092718.3	-1.174933635	-1.56168985	79.61638305	4.55E-19	1.36E-17
ZNF826P	ZNF826P	1.666337187	1.00209838	79.61544137	4.55E-19	1.36E-17
RMDN2	RMDN2	-0.728177503	3.326660702	79.60285756	4.58E-19	1.37E-17
POU3F2	POU3F2	2.302635713	-1.752356529	79.52867754	4.75E-19	1.42E-17
SBF2-AS1	SBF2-AS1	0.65831498	1.597556392	79.49127801	4.84E-19	1.45E-17
ZC3H13	ZC3H13	-0.71714624	5.366182628	79.47536623	4.88E-19	1.46E-17
AVIL	AVIL	-1.712340666	3.23185989	79.4158917	5.03E-19	1.50E-17
PFKFB4	PFKFB4	1.127354714	2.17302518	79.40257731	5.07E-19	1.51E-17
KHDC4	KHDC4	0.580925109	4.820338259	79.35474516	5.19E-19	1.54E-17
RBMX	RBMX	0.345600281	6.339559369	79.31073919	5.31E-19	1.57E-17
SMC4	SMC4	1.028462085	4.252533496	79.29443947	5.35E-19	1.58E-17
PRKCD	PRKCD	0.703009362	4.41036606	79.27993605	5.39E-19	1.59E-17
TERB2	TERB2	-2.525014815	-1.154199162	79.17163788	5.69E-19	1.68E-17
SLC14A2	SLC14A2	-2.588090217	-0.236370583	79.14827933	5.76E-19	1.70E-17
AC090181.2	AC090181.2	1.508382718	-2.920422056	79.11273746	5.87E-19	1.73E-17
PSIP1	PSIP1	0.701091778	5.11965083	79.08156201	5.96E-19	1.75E-17
WSCD2	WSCD2	-2.262229799	-1.994079626	79.04636848	6.07E-19	1.78E-17
AC092161.1	AC092161.1	0.768169194	0.860556648	78.96831347	6.31E-19	1.85E-17
FAM227A	FAM227A	1.530966957	-1.053137551	78.94244173	6.39E-19	1.88E-17
PDK4	PDK4	-1.491139495	7.394396613	78.87186835	6.63E-19	1.94E-17
ZGRF1	ZGRF1	0.740371225	1.230212121	78.84407144	6.72E-19	1.97E-17
GPR155	GPR155	-0.781248644	3.877844497	78.81568016	6.82E-19	1.99E-17
HPD	HPD	-1.968905206	10.52157494	78.79580717	6.89E-19	2.01E-17
ERG	ERG	-0.781725265	2.975666358	78.6746418	7.32E-19	2.13E-17
GSTM5	GSTM5	-2.100587237	0.613476415	78.55352215	7.79E-19	2.27E-17
GPIHBP1	GPIHBP1	-1.100136402	2.153837641	78.48339099	8.07E-19	2.35E-17
ADI1	ADI1	-0.887694666	8.799942226	78.46000501	8.16E-19	2.37E-17
RPS6KA2	RPS6KA2	-0.978592394	4.077815011	78.44103177	8.24E-19	2.39E-17
CLIC3	CLIC3	1.716359502	0.598731075	78.39391164	8.44E-19	2.44E-17
DRP2	DRP2	1.968156045	-2.33689903	78.33124071	8.71E-19	2.52E-17
MEX3A	MEX3A	1.152802956	2.819129678	78.32964891	8.72E-19	2.52E-17
AC019205.1	AC019205.1	1.366753685	-1.540322072	78.31759761	8.77E-19	2.53E-17
NAP1L1	NAP1L1	0.618216879	7.539260136	78.30857231	8.81E-19	2.54E-17
GAREM2	GAREM2	1.347754054	1.497942059	78.27779748	8.95E-19	2.58E-17
POC1A	POC1A	0.735274517	3.524421984	78.24163077	9.12E-19	2.62E-17
AFF2	AFF2	2.871730052	0.635359748	78.24024332	9.12E-19	2.62E-17
PROK1	PROK1	-3.405422432	1.014367831	78.15731115	9.52E-19	2.73E-17
SH3D19	SH3D19	-0.696599199	6.029179831	78.15618655	9.52E-19	2.73E-17
PRPF38A	PRPF38A	0.408819449	4.76893614	78.08363218	9.88E-19	2.83E-17
FAM225A	FAM225A	1.54583946	-1.808728474	78.06911519	9.95E-19	2.84E-17
SLC27A5	SLC27A5	-1.489808338	8.894730034	78.04647656	1.01E-18	2.87E-17
NUDT6	NUDT6	-0.97741872	2.218349908	78.02917932	1.02E-18	2.89E-17
C2orf15	C2orf15	1.208952847	-0.380330129	78.01657262	1.02E-18	2.91E-17
EID2B	EID2B	0.732241726	0.176244725	77.92847497	1.07E-18	3.04E-17
ZNF556	ZNF556	2.188695039	-1.605642346	77.89723059	1.09E-18	3.08E-17
SREBF2-AS1	SREBF2-AS1	0.715853785	1.513375676	77.88360416	1.09E-18	3.10E-17
AC092941.2	AC092941.2	1.654101825	-2.907872726	77.870558	1.10E-18	3.12E-17
LAMB4	LAMB4	1.853234597	-0.928516605	77.85139261	1.11E-18	3.14E-17
TMSB15A	TMSB15A	1.757573007	-1.880262613	77.59895364	1.26E-18	3.57E-17
EXOSC3	EXOSC3	0.423372403	3.569644928	77.45681293	1.36E-18	3.83E-17
AC006273.1	AC006273.1	1.925766347	-1.970367951	77.38193096	1.41E-18	3.97E-17
PPP1CC	PPP1CC	0.394521422	6.445260103	77.37509306	1.41E-18	3.98E-17
NUDT11	NUDT11	2.467271017	-1.369379045	77.35529555	1.43E-18	4.02E-17
PLBD1	PLBD1	1.466791731	3.191434184	77.27729679	1.49E-18	4.18E-17
FGA	FGA	-1.178596755	13.44471183	77.16906603	1.57E-18	4.41E-17
BCL2L12	BCL2L12	0.666652131	4.328350123	77.0752642	1.65E-18	4.61E-17
ZG16B	ZG16B	2.259657257	1.100012885	77.03905923	1.68E-18	4.69E-17
DMGDH	DMGDH	-1.212671305	6.529438687	76.99870501	1.71E-18	4.79E-17
FABP4	FABP4	-1.891871574	3.880743922	76.94171732	1.76E-18	4.92E-17
AC091825.1	AC091825.1	-0.736177303	0.237012828	76.83757178	1.86E-18	5.18E-17
SOGA1	SOGA1	0.786195884	4.198009007	76.83067053	1.86E-18	5.19E-17
MYBPC2	MYBPC2	2.421657061	-1.679951523	76.81351153	1.88E-18	5.23E-17
LHFPL3-AS2	LHFPL3-AS2	2.879577887	0.133633216	76.7611885	1.93E-18	5.36E-17
IQCB1	IQCB1	0.499479866	3.183877066	76.66170035	2.03E-18	5.64E-17
IFNGR1	IFNGR1	-0.868284389	6.374948152	76.64636796	2.04E-18	5.67E-17
NCCRP1	NCCRP1	2.326209136	-0.962671766	76.64025777	2.05E-18	5.68E-17
ZNF66	ZNF66	1.472777407	-1.29482732	76.60154794	2.09E-18	5.79E-17
AL109615.3	AL109615.3	2.06370673	0.547899907	76.47912897	2.23E-18	6.15E-17
BRDT	BRDT	4.454508528	-1.119848977	76.46869758	2.24E-18	6.18E-17
ANKRD24	ANKRD24	-0.918364233	2.491874726	76.45641616	2.25E-18	6.21E-17
CCM2L	CCM2L	-0.727443012	1.615006059	76.33652893	2.39E-18	6.59E-17
AQP6	AQP6	-3.010333074	1.824943529	76.31909413	2.41E-18	6.64E-17
TTF2	TTF2	0.700007871	2.780859459	76.26920804	2.48E-18	6.80E-17
NDNF	NDNF	-2.610474594	-1.224809827	76.25448968	2.49E-18	6.84E-17
CLDN5	CLDN5	-1.308547148	4.758561984	76.25244522	2.50E-18	6.84E-17
MSRA	MSRA	-0.807527779	4.848300939	76.18451232	2.58E-18	7.08E-17
MT2A	MT2A	-1.723200299	9.16949138	76.15088182	2.63E-18	7.19E-17
MESP2	MESP2	1.263156714	0.577321295	76.07542768	2.73E-18	7.46E-17
NDUFS1	NDUFS1	-0.464730448	6.843402361	76.00749105	2.83E-18	7.71E-17
CCDC13-AS1	CCDC13-AS1	1.899430442	-0.87302685	75.94161776	2.92E-18	7.97E-17
CA4	CA4	-2.15044403	0.710755458	75.89314108	2.99E-18	8.15E-17
SLC4A1	SLC4A1	-2.828320151	-1.097854699	75.8549001	3.05E-18	8.30E-17
FBXO31	FBXO31	-0.984046777	6.237192802	75.85309289	3.06E-18	8.30E-17
KCNMB3	KCNMB3	1.060746072	0.508405208	75.8260927	3.10E-18	8.41E-17
FAM185A	FAM185A	-0.477461406	2.301392169	75.76744086	3.19E-18	8.65E-17
TPM3	TPM3	0.399472862	7.816392207	75.70805299	3.29E-18	8.89E-17
GRHPR	GRHPR	-0.858559207	8.38877581	75.70795369	3.29E-18	8.89E-17
RCAN1	RCAN1	-0.907209569	5.684414969	75.70562359	3.29E-18	8.89E-17
LCTL	LCTL	1.28194074	-1.836432795	75.68616603	3.33E-18	8.97E-17
IKBIP	IKBIP	0.604750522	3.863502255	75.66354815	3.36E-18	9.07E-17
DMBX1	DMBX1	2.921586197	-1.555116911	75.64245311	3.40E-18	9.15E-17
AC093799.1	AC093799.1	-1.268780849	-2.250599012	75.57685759	3.51E-18	9.45E-17
PRSS1	PRSS1	7.036535983	2.868470811	75.5071759	3.64E-18	9.78E-17
ACSL6	ACSL6	-1.707090128	4.009761301	75.39851568	3.85E-18	1.03E-16
LYPD6	LYPD6	1.989284459	0.078147411	75.31436045	4.01E-18	1.08E-16
AL031055.1	AL031055.1	-1.031141581	-1.202727851	75.3127722	4.02E-18	1.08E-16
BEND3	BEND3	0.828598328	2.024626192	75.2895894	4.06E-18	1.09E-16
SATB1-AS1	SATB1-AS1	1.727935184	-1.357716895	75.23175241	4.19E-18	1.12E-16
PIANP	PIANP	1.953133639	-2.104396587	75.19786829	4.26E-18	1.14E-16
KCNH2	KCNH2	2.620560409	1.804329363	75.10784762	4.46E-18	1.19E-16
CSE1L	CSE1L	0.445384827	6.180429125	75.08721818	4.50E-18	1.20E-16
PIDD1	PIDD1	0.523320556	4.086536328	75.07453449	4.53E-18	1.21E-16
PDE1C	PDE1C	-1.577276732	0.11989294	75.01014646	4.68E-18	1.24E-16
RBP4	RBP4	-1.079053536	12.38214856	74.87469477	5.02E-18	1.33E-16
TCF23	TCF23	-1.71076678	-1.647966821	74.80595387	5.19E-18	1.38E-16
AUH	AUH	-0.578553366	4.112527888	74.78750246	5.24E-18	1.39E-16
SYNPO2	SYNPO2	-1.123235353	3.310751267	74.74198082	5.36E-18	1.42E-16
ZBED8	ZBED8	0.641759468	1.684686952	74.72367596	5.41E-18	1.43E-16
PTPRB	PTPRB	-0.916771929	4.224536095	74.71727639	5.43E-18	1.43E-16
BFSP2	BFSP2	1.763413391	-1.61685884	74.44441659	6.24E-18	1.64E-16
NADK2	NADK2	-0.802463739	7.649707167	74.40788255	6.35E-18	1.67E-16
LEFTY2	LEFTY2	2.568051286	-2.421817419	74.39978096	6.38E-18	1.68E-16
AC016737.1	AC016737.1	1.069075507	-1.981310769	74.3893093	6.41E-18	1.68E-16
AC092724.1	AC092724.1	-0.850815789	3.559215322	74.38858773	6.42E-18	1.68E-16
CPED1	CPED1	-1.280040864	3.723768307	74.37672486	6.45E-18	1.69E-16
CPSF6	CPSF6	0.364338175	5.356704854	74.37131116	6.47E-18	1.69E-16
CYP1B1	CYP1B1	-1.742140069	5.210808892	74.24153253	6.91E-18	1.81E-16
ACSBG1	ACSBG1	-1.968777403	-1.143037166	74.21381999	7.01E-18	1.83E-16
DLL3	DLL3	3.003542043	-2.278777777	74.18384549	7.12E-18	1.86E-16
ERMAP	ERMAP	-0.615241087	3.822694694	74.16730205	7.18E-18	1.87E-16
TSEN54	TSEN54	0.546125335	4.860512793	74.10171035	7.42E-18	1.93E-16
RGS17	RGS17	1.27093935	-0.920539535	74.09907083	7.43E-18	1.93E-16
NOP56	NOP56	0.619313355	6.197854766	74.08564225	7.48E-18	1.94E-16
IL4I1	IL4I1	1.442573175	2.195095871	74.07104924	7.54E-18	1.96E-16
TIE1	TIE1	-0.784200321	4.630988931	74.0136004	7.76E-18	2.01E-16
LRP8	LRP8	1.36596474	0.894702882	73.91024464	8.18E-18	2.12E-16
SEZ6	SEZ6	3.072369178	2.933995111	73.82538854	8.53E-18	2.21E-16
AL592435.1	AL592435.1	0.727933125	0.128667475	73.7246917	8.98E-18	2.32E-16
CBLN4	CBLN4	-2.776047667	1.512367671	73.7189738	9.01E-18	2.32E-16
ELOVL3	ELOVL3	1.964235887	-1.401400461	73.62143878	9.46E-18	2.44E-16
L3MBTL1	L3MBTL1	0.774167626	1.457437071	73.60640538	9.54E-18	2.46E-16
IL13RA1	IL13RA1	-0.619160088	7.311476328	73.56339379	9.75E-18	2.51E-16
SKP2	SKP2	0.804028107	4.440592396	73.55605374	9.78E-18	2.51E-16
LINC01128	LINC01128	-0.729191991	2.959414998	73.53357199	9.89E-18	2.54E-16
AL359878.1	AL359878.1	1.089386423	-2.218164532	73.46415384	1.02E-17	2.63E-16
FBXO40	FBXO40	-3.592560271	-1.329314946	73.46297326	1.03E-17	2.63E-16
DDX39A	DDX39A	0.667042559	5.915452195	73.42549646	1.05E-17	2.67E-16
KCNJ8	KCNJ8	-1.158452536	5.484443568	73.41018188	1.05E-17	2.69E-16
FREM1	FREM1	2.48762658	0.613567277	73.40924506	1.05E-17	2.69E-16
FBXO45	FBXO45	0.409880921	3.95490906	73.40248742	1.06E-17	2.70E-16
TMEM132A	TMEM132A	1.494667774	4.012507447	73.33860527	1.09E-17	2.78E-16
SNRNP40	SNRNP40	0.431509255	4.256079975	73.30508652	1.11E-17	2.83E-16
AC009093.7	AC009093.7	-2.275266916	-2.348381898	73.25233968	1.14E-17	2.90E-16
AC026992.2	AC026992.2	2.156347213	-2.291958107	73.24248975	1.15E-17	2.91E-16
COLCA2	COLCA2	1.342030245	1.622646728	73.2280565	1.16E-17	2.93E-16
ANKLE1	ANKLE1	1.277750322	-0.87964886	73.21947263	1.16E-17	2.94E-16
SPTSSB	SPTSSB	2.29927399	0.684071856	73.19443533	1.17E-17	2.97E-16
TTLL4	TTLL4	0.976348934	4.650175603	73.17152528	1.19E-17	3.00E-16
NABP2	NABP2	0.496771532	4.920451007	73.14585036	1.20E-17	3.04E-16
ZFAND5	ZFAND5	-0.976185178	7.90492205	73.13373807	1.21E-17	3.06E-16
AC012360.2	AC012360.2	-1.089155328	-1.367637099	73.11701807	1.22E-17	3.08E-16
RASSF3	RASSF3	0.817759302	4.747584011	73.07029229	1.25E-17	3.15E-16
CBX2	CBX2	1.157018336	2.522117003	72.9810738	1.31E-17	3.29E-16
MT2P1	MT2P1	-1.863949541	0.273700997	72.82772297	1.41E-17	3.55E-16
DCXR	DCXR	-1.28176755	9.4602902	72.81822777	1.42E-17	3.57E-16
GCNT1	GCNT1	1.332489451	1.577878466	72.81286919	1.43E-17	3.57E-16
TTPA	TTPA	-1.280466357	5.820900602	72.78980355	1.44E-17	3.61E-16
PNPO	PNPO	-0.785147932	5.966455051	72.73735208	1.48E-17	3.70E-16
AC105052.2	AC105052.2	0.992134048	-1.489583287	72.72362896	1.49E-17	3.73E-16
ZNF793-AS1	ZNF793-AS1	1.62531945	-0.39573763	72.71119303	1.50E-17	3.75E-16
PDE7A	PDE7A	0.693223689	3.371535685	72.70767984	1.50E-17	3.75E-16
TTLL6	TTLL6	1.720229172	-1.093417947	72.62083779	1.57E-17	3.91E-16
C1RL	C1RL	-0.689029871	7.037360519	72.59252262	1.59E-17	3.97E-16
ZNF850	ZNF850	0.808384965	0.893263912	72.58892009	1.60E-17	3.97E-16
RGMB-AS1	RGMB-AS1	-1.232454441	-0.265682254	72.55689274	1.62E-17	4.03E-16
FTCDNL1	FTCDNL1	-0.791940934	2.201362913	72.46939702	1.70E-17	4.21E-16
AL513534.2	AL513534.2	1.011487196	0.134040462	72.39410383	1.76E-17	4.37E-16
CYP2W1	CYP2W1	1.752283145	-0.906555363	72.37038014	1.78E-17	4.42E-16
TRIM17	TRIM17	1.986711577	-0.309224143	72.28233012	1.87E-17	4.61E-16
VWF	VWF	-1.020373919	6.480974458	72.24287973	1.90E-17	4.70E-16
CYP4F23P	CYP4F23P	2.069493074	-1.91971947	72.13242027	2.01E-17	4.97E-16
UBA2	UBA2	0.441591601	5.87931606	72.09311625	2.05E-17	5.06E-16
FMO2	FMO2	-1.400349897	1.376491348	72.06159973	2.09E-17	5.14E-16
ZNF257	ZNF257	1.55725262	-0.158448409	72.01543332	2.14E-17	5.25E-16
AC092919.2	AC092919.2	1.492880243	-1.039416822	71.91742627	2.24E-17	5.51E-16
RFLNA	RFLNA	2.403563466	1.571987043	71.91201361	2.25E-17	5.52E-16
GPR137C	GPR137C	0.941932141	1.008757078	71.90517535	2.26E-17	5.54E-16
NNT	NNT	-0.797723532	7.196337185	71.88849283	2.28E-17	5.58E-16
KMT5C	KMT5C	0.606060745	3.213197831	71.88645197	2.28E-17	5.58E-16
TCL6	TCL6	2.231918797	-1.093535072	71.87689545	2.29E-17	5.60E-16
TP73	TP73	1.338142392	1.83623816	71.85162416	2.32E-17	5.67E-16
NREP	NREP	0.968493551	5.385188626	71.84473381	2.33E-17	5.68E-16
PTGDR2	PTGDR2	1.451295405	1.780263545	71.82068047	2.36E-17	5.74E-16
AC023090.1	AC023090.1	2.853601593	-1.496543277	71.81779225	2.36E-17	5.75E-16
NUP43	NUP43	0.450123632	4.444941178	71.79994805	2.38E-17	5.79E-16
GLYATL1	GLYATL1	-1.40863341	6.475383339	71.78386326	2.40E-17	5.83E-16
GRPEL1	GRPEL1	-0.499531607	5.704191225	71.72820265	2.47E-17	5.99E-16
EXPH5	EXPH5	-1.635651743	2.639635414	71.70763574	2.50E-17	6.05E-16
ZNF14	ZNF14	1.101969617	1.205408418	71.67195843	2.54E-17	6.16E-16
FGF17	FGF17	2.135270049	-0.663855687	71.65660649	2.56E-17	6.20E-16
TUBB	TUBB	0.573834329	9.08766356	71.65336368	2.57E-17	6.20E-16
MEG9	MEG9	2.527836337	-0.992607301	71.6460514	2.57E-17	6.21E-16
UBE2D3	UBE2D3	-0.354355607	7.424869907	71.6451007	2.58E-17	6.21E-16
LINC01537	LINC01537	-1.088977347	-1.748074874	71.64173437	2.58E-17	6.22E-16
TUBA1C	TUBA1C	0.689462972	5.349076195	71.63293121	2.59E-17	6.24E-16
SENP1	SENP1	0.432582313	3.260318867	71.53942323	2.72E-17	6.54E-16
B4GALT1-AS1	B4GALT1-AS1	-0.916865897	0.512025756	71.53616627	2.72E-17	6.54E-16
C11orf96	C11orf96	-1.294260387	4.130450348	71.53550882	2.72E-17	6.54E-16
RAD54B	RAD54B	0.694013222	0.946134656	71.47650259	2.81E-17	6.73E-16
ACAD8	ACAD8	-0.480157762	4.691136488	71.42523577	2.88E-17	6.90E-16
AC010175.1	AC010175.1	-1.774631255	-2.653260987	71.32840258	3.02E-17	7.24E-16
NCAPH2	NCAPH2	0.546159211	5.534891681	71.29716183	3.07E-17	7.34E-16
DCLRE1C	DCLRE1C	0.682761256	2.079236534	71.29386439	3.08E-17	7.35E-16
ACTA1	ACTA1	1.307885163	-1.402531618	71.23149441	3.18E-17	7.57E-16
CLLU1OS	CLLU1OS	4.38750007	-1.711097122	71.2312425	3.18E-17	7.57E-16
MUCL1	MUCL1	5.063536256	1.422681492	71.22473326	3.19E-17	7.59E-16
NMB	NMB	1.07897649	2.373834738	71.20886198	3.21E-17	7.64E-16
ZDHHC13	ZDHHC13	1.020806892	2.236739742	71.16010378	3.29E-17	7.83E-16
MOCS2	MOCS2	-0.58585814	5.93166689	71.14167237	3.32E-17	7.89E-16
KRBA1	KRBA1	1.017440002	2.239857999	71.1390484	3.33E-17	7.89E-16
GRIA2	GRIA2	3.297262996	-2.004825272	71.13018685	3.34E-17	7.92E-16
DYRK2	DYRK2	0.639374563	4.115806061	71.11757545	3.37E-17	7.96E-16
FLT4	FLT4	-0.751959385	3.87602313	71.1103666	3.38E-17	7.99E-16
CRYBA2	CRYBA2	3.762078771	-1.126660452	71.09239625	3.41E-17	8.05E-16
PRSS21	PRSS21	2.849033956	-0.333274674	71.01729411	3.54E-17	8.35E-16
NKX6-3	NKX6-3	6.778454879	-0.793444953	70.96615835	3.63E-17	8.57E-16
RHEX	RHEX	2.026275823	2.106109431	70.90918133	3.74E-17	8.81E-16
AP003064.2	AP003064.2	2.075392066	-2.991026593	70.88509201	3.79E-17	8.91E-16
IMMP2L	IMMP2L	-0.691901588	4.238943075	70.71675322	4.12E-17	9.69E-16
ZNF670-ZNF695	ZNF670-ZNF695	1.508641097	-2.970280274	70.70659836	4.15E-17	9.73E-16
BRICD5	BRICD5	0.84116326	1.192398661	70.70536306	4.15E-17	9.73E-16
RAE1	RAE1	0.422070752	4.648176831	70.69959579	4.16E-17	9.75E-16
KIF12	KIF12	1.241106565	4.807146206	70.6442475	4.28E-17	1.00E-15
NIPSNAP3A	NIPSNAP3A	-0.615440817	4.406488948	70.55461056	4.48E-17	1.05E-15
PTOV1-AS1	PTOV1-AS1	0.506045327	2.380380243	70.50598113	4.59E-17	1.07E-15
LCN15	LCN15	3.872159752	-1.335738002	70.48910732	4.63E-17	1.08E-15
C5orf58	C5orf58	2.170978785	0.181625404	70.3885059	4.87E-17	1.14E-15
INS-IGF2	INS-IGF2	-3.989358108	-0.606409847	70.33396338	5.01E-17	1.17E-15
ARMC3	ARMC3	2.46922436	-3.04901042	70.20904882	5.33E-17	1.24E-15
HMGN2	HMGN2	0.523521724	6.823058957	70.20605664	5.34E-17	1.24E-15
HIC2	HIC2	0.923132311	2.934872897	70.1657316	5.45E-17	1.27E-15
HERPUD1	HERPUD1	-0.575344185	6.991045955	70.13007722	5.55E-17	1.29E-15
BORA	BORA	0.747852704	0.836386699	70.12457393	5.57E-17	1.29E-15
SET	SET	0.384661987	7.29889488	70.11032166	5.61E-17	1.30E-15
DLG3	DLG3	1.313487685	2.90220767	70.07362697	5.71E-17	1.32E-15
TRA2B	TRA2B	0.263779028	6.107076207	70.01049549	5.90E-17	1.36E-15
CYP3A4	CYP3A4	-2.624303441	10.318216	69.97757482	6.00E-17	1.38E-15
PPID	PPID	-0.463245614	5.172851473	69.89872239	6.24E-17	1.44E-15
C12orf66	C12orf66	-0.492730734	3.062349193	69.87987089	6.30E-17	1.45E-15
VN1R81P	VN1R81P	1.58313473	-2.782083403	69.84489159	6.42E-17	1.48E-15
AL117335.1	AL117335.1	1.301861504	-1.155238076	69.75427232	6.72E-17	1.54E-15
MAMSTR	MAMSTR	1.065327002	0.646098822	69.74343518	6.75E-17	1.55E-15
SPIN4	SPIN4	0.843869041	1.431251154	69.72626335	6.81E-17	1.56E-15
USP35	USP35	-0.740441891	3.576364624	69.67577971	6.99E-17	1.60E-15
SPEG	SPEG	1.830295	1.333282057	69.64888826	7.09E-17	1.62E-15
ABHD1	ABHD1	-1.467716665	1.939123387	69.60777473	7.24E-17	1.66E-15
AC005515.1	AC005515.1	2.385374212	-1.661068185	69.60329843	7.25E-17	1.66E-15
AL133410.1	AL133410.1	1.049112031	-1.825442854	69.59112692	7.30E-17	1.67E-15
TEK	TEK	-1.154246234	2.616689522	69.58714284	7.31E-17	1.67E-15
RAMP3	RAMP3	-1.030668833	3.834704404	69.58196962	7.33E-17	1.67E-15
SORL1	SORL1	-0.956392033	6.563813907	69.56510934	7.39E-17	1.68E-15
SAA2-SAA4	SAA2-SAA4	-2.404863658	5.453966774	69.53360355	7.51E-17	1.71E-15
DLST	DLST	-0.502714982	6.656047544	69.45809416	7.81E-17	1.77E-15
TMEM44	TMEM44	0.679836545	2.60398263	69.33543397	8.31E-17	1.89E-15
PNPLA7	PNPLA7	-0.883942097	3.454094541	69.31460649	8.39E-17	1.90E-15
CCT6B	CCT6B	-1.02854566	1.061746125	69.30706611	8.43E-17	1.91E-15
MASTL	MASTL	0.539878945	3.110703214	69.2388266	8.72E-17	1.98E-15
CDX2	CDX2	2.861229484	-1.254578875	69.22029821	8.81E-17	1.99E-15
ARL6IP6	ARL6IP6	0.632836771	2.655355492	69.20277417	8.88E-17	2.01E-15
TSC22D1	TSC22D1	-0.881937845	7.175475391	69.15193194	9.12E-17	2.06E-15
FCGBP	FCGBP	1.585128561	3.795436757	69.13162756	9.21E-17	2.08E-15
XRCC1	XRCC1	0.432930089	4.790954549	69.13072495	9.21E-17	2.08E-15
C1S	C1S	-0.859804445	10.96741416	69.11525131	9.29E-17	2.09E-15
MUC5AC	MUC5AC	-5.360282136	2.812203878	69.11433021	9.29E-17	2.09E-15
SCG3	SCG3	2.457673165	-1.362958351	69.08422319	9.43E-17	2.12E-15
PAFAH2	PAFAH2	-0.544973183	4.274360088	69.03043934	9.70E-17	2.18E-15
CCDC97	CCDC97	0.407996472	4.74856753	68.99438521	9.87E-17	2.21E-15
CKAP4	CKAP4	0.669663007	6.974876509	68.96709343	1.00E-16	2.24E-15
SALL2	SALL2	1.529855085	2.341242001	68.9366134	1.02E-16	2.28E-15
AC103702.2	AC103702.2	2.932675247	-2.537780549	68.89870267	1.04E-16	2.32E-15
UCK2	UCK2	0.635662813	5.092882538	68.88737937	1.04E-16	2.33E-15
WASF1	WASF1	0.770951409	3.290120307	68.88714741	1.04E-16	2.33E-15
ASS1P2	ASS1P2	-2.148104243	-1.390210445	68.82698401	1.07E-16	2.40E-15
ELFN1	ELFN1	-1.57211349	4.372553568	68.81633731	1.08E-16	2.41E-15
UQCRC2	UQCRC2	-0.51378699	7.217686767	68.76794107	1.11E-16	2.47E-15
IL12A	IL12A	1.253576756	-1.769924721	68.72325727	1.13E-16	2.52E-15
ETFBKMT	ETFBKMT	-0.609896513	2.526163738	68.67005427	1.16E-16	2.59E-15
AC122688.3	AC122688.3	1.031406927	-1.010651977	68.64880776	1.18E-16	2.61E-15
ZBED5	ZBED5	0.459966473	3.963991174	68.64644714	1.18E-16	2.61E-15
AP002495.1	AP002495.1	0.643187083	-0.036941191	68.64230453	1.18E-16	2.62E-15
OPRD1	OPRD1	1.376982589	-1.33366391	68.58605851	1.21E-16	2.69E-15
AC233280.1	AC233280.1	1.182308691	-2.348651857	68.55447143	1.23E-16	2.73E-15
AC005550.2	AC005550.2	-3.523904292	0.766658981	68.52160982	1.25E-16	2.77E-15
COX6B2	COX6B2	1.985184325	-2.056288321	68.51149111	1.26E-16	2.78E-15
NUBPL	NUBPL	-0.760252755	3.637137232	68.45229958	1.30E-16	2.87E-15
AC022601.1	AC022601.1	-2.846425408	-2.774802572	68.43474532	1.31E-16	2.89E-15
CCK	CCK	4.233030048	-1.604441583	68.43183545	1.31E-16	2.89E-15
RDH5	RDH5	-1.139203972	3.033592267	68.41171958	1.33E-16	2.92E-15
IL1RL1	IL1RL1	-1.721050327	-0.199997	68.40901153	1.33E-16	2.92E-15
ANKRD52	ANKRD52	0.549078101	5.079390455	68.40402848	1.33E-16	2.92E-15
SMPD4	SMPD4	0.392674951	5.327785534	68.30853068	1.40E-16	3.07E-15
SLC35F2	SLC35F2	1.378282743	1.093193485	68.28211914	1.42E-16	3.10E-15
AC068669.1	AC068669.1	1.21055973	-2.653994466	68.24717435	1.44E-16	3.16E-15
WDR53	WDR53	0.351676855	2.641594557	68.2354065	1.45E-16	3.17E-15
AC023043.4	AC023043.4	0.9738987	-1.179025562	68.17631201	1.50E-16	3.27E-15
ABCA8	ABCA8	-1.45407843	4.704093602	68.1754632	1.50E-16	3.27E-15
KIF3C	KIF3C	1.150945394	2.117878895	68.15666073	1.51E-16	3.29E-15
PCCB	PCCB	-0.678980939	6.952517886	68.08288214	1.57E-16	3.42E-15
CCDC14	CCDC14	0.632941607	4.177380993	68.05338984	1.59E-16	3.46E-15
MYL9	MYL9	-1.422469341	6.770163963	68.05325024	1.59E-16	3.46E-15
ENG	ENG	-0.783574471	6.452460879	68.02379895	1.62E-16	3.51E-15
ZNF665	ZNF665	1.210317766	-0.480506006	68.0023583	1.63E-16	3.55E-15
C19orf47	C19orf47	0.462368387	3.595420241	67.96965805	1.66E-16	3.60E-15
HNRNPA1P46	HNRNPA1P46	2.895467845	-3.774180362	67.92496676	1.70E-16	3.68E-15
GRM3	GRM3	3.025258862	-1.894792559	67.91033577	1.71E-16	3.70E-15
ZNF765	ZNF765	0.541692001	2.300754431	67.87267039	1.74E-16	3.77E-15
LAP3	LAP3	-0.736430374	6.990103064	67.71273025	1.89E-16	4.09E-15
DENR	DENR	0.329439039	5.494930627	67.69202084	1.91E-16	4.13E-15
SEPSECS	SEPSECS	-0.630460179	5.105064401	67.68882905	1.91E-16	4.13E-15
DEPDC7	DEPDC7	-0.966973348	4.658448389	67.68760729	1.92E-16	4.13E-15
CCDC183	CCDC183	1.143371088	0.793639498	67.6869006	1.92E-16	4.13E-15
LINC02210	LINC02210	1.04070781	1.851347059	67.67200804	1.93E-16	4.15E-15
NOS1	NOS1	-2.739485847	-0.976297541	67.64489119	1.96E-16	4.21E-15
MAT1A	MAT1A	-1.04589019	9.781325126	67.63998562	1.96E-16	4.21E-15
AR	AR	-1.306228147	6.456992434	67.62332262	1.98E-16	4.25E-15
TRAFD1	TRAFD1	0.442942712	4.554807024	67.59669176	2.01E-16	4.30E-15
ITGB3BP	ITGB3BP	0.560226297	3.082957302	67.57652112	2.03E-16	4.34E-15
SPAG17	SPAG17	2.044097199	-2.230961434	67.57273409	2.03E-16	4.34E-15
CELF3	CELF3	1.98746572	-2.840650469	67.53396969	2.07E-16	4.43E-15
ARHGEF15	ARHGEF15	-0.679917067	3.201762743	67.51257098	2.09E-16	4.47E-15
SLC34A2	SLC34A2	3.35125147	4.273412168	67.50415068	2.10E-16	4.49E-15
SENP8	SENP8	-0.632903733	0.664678545	67.42329191	2.19E-16	4.67E-15
ADRA1B	ADRA1B	-1.250949832	1.924183284	67.4044415	2.21E-16	4.71E-15
NDE1	NDE1	0.601572454	3.134788042	67.34553308	2.28E-16	4.85E-15
AL354872.2	AL354872.2	-1.412641821	2.395406509	67.32714583	2.30E-16	4.89E-15
SHH	SHH	-0.970351843	4.190908727	67.29941994	2.33E-16	4.95E-15
CDH5	CDH5	-0.734579738	5.106681427	67.26276267	2.38E-16	5.04E-15
C1QTNF9B	C1QTNF9B	2.171235891	-2.820310193	67.24721742	2.40E-16	5.08E-15
BNIP3P11	BNIP3P11	1.082806221	-1.847725222	67.23253239	2.41E-16	5.11E-15
AC069499.1	AC069499.1	1.387698008	-3.093222387	67.20355975	2.45E-16	5.18E-15
UST	UST	-1.873771204	2.26238848	67.1829212	2.47E-16	5.23E-15
ZNF816	ZNF816	1.084097142	1.202652364	67.17270384	2.49E-16	5.26E-15
EFHC2	EFHC2	2.208487518	-2.003153411	67.14950419	2.52E-16	5.31E-15
LRRC75A	LRRC75A	0.940417248	-0.237857776	67.14550825	2.52E-16	5.32E-15
RN7SL8P	RN7SL8P	3.014484219	-2.946246421	67.13048633	2.54E-16	5.35E-15
SLF1	SLF1	0.526858244	1.94116878	67.12323706	2.55E-16	5.37E-15
HSDL2	HSDL2	-0.66141359	7.116140148	67.08351626	2.60E-16	5.47E-15
SLC25A19	SLC25A19	0.592379611	2.431881033	67.03505998	2.67E-16	5.61E-15
HMGN1	HMGN1	0.510387813	6.279940212	66.99080079	2.73E-16	5.73E-15
TCEAL5	TCEAL5	4.005285402	-3.294074714	66.98217953	2.74E-16	5.75E-15
HMGCL	HMGCL	-0.734692738	7.318143511	66.96724701	2.76E-16	5.79E-15
GSTK1	GSTK1	-0.587178042	8.230490099	66.91985886	2.83E-16	5.92E-15
IL20RA	IL20RA	3.00009063	0.513533319	66.89482916	2.86E-16	5.99E-15
ZNF100	ZNF100	0.713759454	1.487103285	66.88796169	2.87E-16	6.01E-15
KLHL2	KLHL2	-0.661323931	4.238950238	66.87541259	2.89E-16	6.04E-15
TPMT	TPMT	-0.574852368	6.000382895	66.84386441	2.94E-16	6.13E-15
DOT1L	DOT1L	0.545972421	4.882867461	66.74031484	3.10E-16	6.46E-15
FAM81A	FAM81A	1.250300659	0.308300551	66.73082461	3.11E-16	6.48E-15
ZNF648	ZNF648	-1.882925903	0.745972965	66.66058909	3.23E-16	6.71E-15
TMEM106C	TMEM106C	0.684426053	6.158549829	66.62849707	3.28E-16	6.82E-15
Sep-14	Sep-14	4.574589288	-0.879435873	66.62040132	3.29E-16	6.84E-15
AC069277.1	AC069277.1	2.920038134	-1.770009575	66.61569509	3.30E-16	6.85E-15
SLCO4A1-AS1	SLCO4A1-AS1	3.325770792	-1.143984155	66.55999094	3.39E-16	7.04E-15
SLC6A12	SLC6A12	-1.263930938	5.732483059	66.55083686	3.41E-16	7.07E-15
SRD5A1	SRD5A1	-0.928193518	5.653019773	66.53652943	3.43E-16	7.11E-15
USP44	USP44	1.550092258	-1.614616942	66.52324318	3.46E-16	7.15E-15
MTA3	MTA3	0.461079446	4.365055797	66.51337951	3.48E-16	7.18E-15
CYP39A1	CYP39A1	-1.68900365	4.039437949	66.49540326	3.51E-16	7.24E-15
CRYL1	CRYL1	-0.818154502	7.22492944	66.45151668	3.59E-16	7.40E-15
FANCA	FANCA	0.680263194	3.161315923	66.44260549	3.60E-16	7.43E-15
NUDT13	NUDT13	-0.781105273	2.369850562	66.43823436	3.61E-16	7.44E-15
ZNF71	ZNF71	0.722175986	2.172061462	66.43624249	3.61E-16	7.44E-15
AC010487.2	AC010487.2	1.733566136	-3.292667605	66.43158043	3.62E-16	7.45E-15
CPNE1	CPNE1	0.593464667	6.354195033	66.41912476	3.65E-16	7.49E-15
ESD	ESD	-0.508649484	6.575792769	66.41064091	3.66E-16	7.51E-15
SNRK	SNRK	-0.494825481	4.978521553	66.36142122	3.75E-16	7.70E-15
RIDA	RIDA	-1.006453833	8.216657186	66.35110485	3.77E-16	7.73E-15
RBBP7	RBBP7	0.385322202	6.348958358	66.27898813	3.91E-16	8.01E-15
HNRNPL	HNRNPL	0.25038667	7.045843216	66.21577788	4.04E-16	8.27E-15
JPT1	JPT1	0.790230819	5.727995189	66.20492734	4.06E-16	8.30E-15
IMPAD1	IMPAD1	-0.649766752	6.97236751	66.20434667	4.07E-16	8.30E-15
PLEKHG2	PLEKHG2	0.677140109	3.959677444	66.16982126	4.14E-16	8.44E-15
CUX1	CUX1	-0.450416522	6.120064277	66.15929318	4.16E-16	8.48E-15
CYP1A2	CYP1A2	-2.867292303	6.347853759	66.14735643	4.18E-16	8.52E-15
ZNF620	ZNF620	0.593268398	1.002923947	66.0499846	4.40E-16	8.95E-15
CDNF	CDNF	-0.767863878	1.305602947	66.01500094	4.48E-16	9.10E-15
ZNF207	ZNF207	0.288936021	6.299562777	65.9905101	4.53E-16	9.20E-15
AIFM1	AIFM1	-0.588031832	7.020665859	65.97673718	4.56E-16	9.26E-15
CNTRL	CNTRL	0.619489191	3.25753207	65.8754625	4.80E-16	9.74E-15
MYO1B	MYO1B	-0.696367408	7.877754787	65.86067592	4.84E-16	9.80E-15
SDHA	SDHA	-0.556325393	7.806846616	65.84050181	4.89E-16	9.90E-15
RNF125	RNF125	-1.036124959	3.410689844	65.83800671	4.90E-16	9.90E-15
PPT1	PPT1	0.563203612	5.912161002	65.82983809	4.92E-16	9.93E-15
LINC02043	LINC02043	1.55721069	-2.985497632	65.81174192	4.96E-16	1.00E-14
HAMP	HAMP	-2.444982974	5.997462559	65.75138845	5.12E-16	1.03E-14
CT55	CT55	4.610716974	-2.297489307	65.73729492	5.15E-16	1.04E-14
AC079061.1	AC079061.1	-1.856867215	0.212829538	65.68912732	5.28E-16	1.06E-14
NCEH1	NCEH1	1.168990963	3.547967526	65.67986236	5.30E-16	1.07E-14
LONP2	LONP2	-0.628599548	7.028638415	65.67672014	5.31E-16	1.07E-14
CTSV	CTSV	2.040328908	2.557028894	65.66544078	5.34E-16	1.07E-14
ZNF534	ZNF534	2.39794603	-2.378398816	65.66071982	5.36E-16	1.08E-14
ATXN7L1	ATXN7L1	-0.677450693	2.915558949	65.65133128	5.38E-16	1.08E-14
SYBU	SYBU	-1.036332479	5.779915121	65.63424131	5.43E-16	1.09E-14
UBE2SP1	UBE2SP1	1.152012188	-1.693974011	65.57896955	5.58E-16	1.12E-14
CKS1B	CKS1B	0.600230773	4.732556513	65.57570142	5.59E-16	1.12E-14
BCL11A	BCL11A	1.604274494	0.436246666	65.55286269	5.66E-16	1.13E-14
FXN	FXN	-0.601645489	3.666403327	65.55185572	5.66E-16	1.13E-14
EPHB3	EPHB3	1.593891224	1.523224458	65.53261652	5.72E-16	1.14E-14
MT1X	MT1X	-1.832256292	7.680345667	65.52789009	5.73E-16	1.14E-14
PCSK1	PCSK1	-3.29213542	3.918674838	65.52650574	5.73E-16	1.14E-14
CCDC74B	CCDC74B	1.798876632	-1.655975902	65.52131294	5.75E-16	1.14E-14
THOC1	THOC1	0.432318636	4.074758622	65.48635795	5.85E-16	1.16E-14
COL25A1	COL25A1	-1.712618876	-1.663816847	65.41790838	6.06E-16	1.20E-14
SLC6A10P	SLC6A10P	4.73652799	-3.124553362	65.39484816	6.13E-16	1.22E-14
DCAF16	DCAF16	0.601568517	3.724595501	65.39386435	6.13E-16	1.22E-14
MITD1	MITD1	0.369515728	3.481250773	65.38989452	6.15E-16	1.22E-14
ECEL1	ECEL1	-3.282484856	3.60352771	65.22090052	6.70E-16	1.33E-14
ST3GAL6	ST3GAL6	-0.931601407	4.700803267	65.20402502	6.75E-16	1.34E-14
IL6ST	IL6ST	-0.534642098	7.704604131	65.18850581	6.81E-16	1.35E-14
PLCD4	PLCD4	0.861898689	1.346435872	65.145437	6.96E-16	1.37E-14
TRIM28	TRIM28	0.513881333	7.612256456	65.1357568	6.99E-16	1.38E-14
OGDHL	OGDHL	-1.311262947	6.581995447	65.13055618	7.01E-16	1.38E-14
A1BG	A1BG	-1.25934798	6.683077886	65.10571394	7.10E-16	1.40E-14
FUS	FUS	0.417032794	7.31451823	65.03778135	7.35E-16	1.45E-14
FHL5	FHL5	-1.530073486	-0.768581851	65.0168694	7.43E-16	1.46E-14
ANKRD33B	ANKRD33B	1.448719045	1.26354109	64.97062879	7.60E-16	1.49E-14
RADX	RADX	1.027140157	1.576957858	64.86614877	8.02E-16	1.57E-14
NUP155	NUP155	0.441702081	4.63027926	64.84324814	8.11E-16	1.59E-14
ABI2	ABI2	0.523628021	4.348473554	64.83094963	8.16E-16	1.60E-14
SEL1L	SEL1L	-0.558950591	7.238472652	64.82972566	8.17E-16	1.60E-14
COQ9	COQ9	-0.589910481	5.987643713	64.79125837	8.33E-16	1.63E-14
PMS2P5	PMS2P5	-0.832375436	-0.21073254	64.61688148	9.10E-16	1.78E-14
SCN4B	SCN4B	-0.969383082	1.561479393	64.5812483	9.26E-16	1.81E-14
EVC2	EVC2	1.437977956	1.234987199	64.54812954	9.42E-16	1.84E-14
IQCA1	IQCA1	-1.742338289	0.079935784	64.50060115	9.65E-16	1.88E-14
OTUD3	OTUD3	0.652915525	1.838459222	64.49516242	9.68E-16	1.89E-14
DOC2A	DOC2A	1.491633882	-1.175744832	64.45228645	9.89E-16	1.93E-14
PIGS	PIGS	0.565868919	4.410179745	64.41127055	1.01E-15	1.97E-14
HS1BP3-IT1	HS1BP3-IT1	-1.366275672	1.993590962	64.39101902	1.02E-15	1.98E-14
MRPL32	MRPL32	-0.371390194	5.266811362	64.37352502	1.03E-15	2.00E-14
CKAP5	CKAP5	0.401785148	6.069046005	64.33281555	1.05E-15	2.04E-14
SELE	SELE	-1.554000891	1.601190362	64.26388106	1.09E-15	2.11E-14
RHBDD1	RHBDD1	-0.347981155	4.707034419	64.22644208	1.11E-15	2.15E-14
PUS10	PUS10	-0.485610667	3.345565057	64.18562208	1.13E-15	2.19E-14
DAZAP1	DAZAP1	0.309803813	6.379543823	64.18207289	1.13E-15	2.19E-14
CTRB2	CTRB2	4.913737344	-0.533123004	64.17988583	1.14E-15	2.20E-14
PRPF3	PRPF3	0.482368796	5.162471903	64.16346016	1.15E-15	2.21E-14
AC022007.1	AC022007.1	0.755854317	0.554131874	64.15957369	1.15E-15	2.21E-14
EVA1A	EVA1A	-0.947569806	5.749202207	64.15883036	1.15E-15	2.21E-14
PLP2	PLP2	1.05875819	5.389822951	64.1540521	1.15E-15	2.22E-14
CSRNP1	CSRNP1	-0.737248311	4.961335374	64.09040455	1.19E-15	2.29E-14
FDX1	FDX1	-0.589983574	5.646280824	64.08323589	1.19E-15	2.29E-14
FBF1	FBF1	0.668993113	1.66877419	64.06669417	1.20E-15	2.31E-14
DLC1	DLC1	-0.70273561	5.039031596	64.05406622	1.21E-15	2.33E-14
HAO1	HAO1	-1.13904618	7.564309706	64.04686611	1.21E-15	2.33E-14
SLC1A2	SLC1A2	-1.739617043	6.218623249	64.03363198	1.22E-15	2.35E-14
TFR2	TFR2	-0.975658189	9.604361016	64.02072521	1.23E-15	2.36E-14
ARNT2	ARNT2	1.699647895	2.363967792	64.02030873	1.23E-15	2.36E-14
LRCH3	LRCH3	0.331999535	4.35626812	63.99839781	1.25E-15	2.38E-14
STAM-AS1	STAM-AS1	0.918194456	-2.098691767	63.99015788	1.25E-15	2.39E-14
COL18A1	COL18A1	-0.65120795	9.84124335	63.95442717	1.27E-15	2.43E-14
ACAA1	ACAA1	-0.772886432	7.670856423	63.91667605	1.30E-15	2.48E-14
IQGAP2	IQGAP2	-0.695105562	7.256346676	63.91355617	1.30E-15	2.48E-14
HBE1	HBE1	3.467776431	-1.508294166	63.90956293	1.30E-15	2.48E-14
YJEFN3	YJEFN3	0.955139717	1.070373113	63.90589904	1.31E-15	2.48E-14
EFR3A	EFR3A	-0.635183437	6.372943917	63.8839553	1.32E-15	2.51E-14
ANAPC7	ANAPC7	0.377315774	5.128041084	63.84483603	1.35E-15	2.56E-14
AC245884.9	AC245884.9	2.925093842	-2.890080115	63.83684389	1.35E-15	2.57E-14
TSPYL1	TSPYL1	-0.484563727	5.811109356	63.82493086	1.36E-15	2.58E-14
PIP5KL1	PIP5KL1	1.209527291	-1.324999721	63.80435632	1.37E-15	2.61E-14
MTCYBP18	MTCYBP18	-1.900401646	0.396857283	63.77569142	1.39E-15	2.64E-14
VTCN1	VTCN1	3.000772822	2.61710576	63.70314328	1.45E-15	2.74E-14
AC017083.1	AC017083.1	0.862323111	-2.179961898	63.70127848	1.45E-15	2.74E-14
OAF	OAF	-0.671927483	7.822516644	63.68497166	1.46E-15	2.76E-14
PASK	PASK	0.630006937	2.546970467	63.66199076	1.48E-15	2.79E-14
AC114786.1	AC114786.1	2.580897342	-2.904045042	63.61583423	1.51E-15	2.85E-14
AL139011.2	AL139011.2	-1.141946948	-1.860965607	63.58037302	1.54E-15	2.90E-14
IGSF3	IGSF3	1.231755225	4.011414083	63.56724007	1.55E-15	2.92E-14
UBAP2	UBAP2	0.460277222	4.489487732	63.54987155	1.56E-15	2.94E-14
LINC02086	LINC02086	2.364198983	-2.658322588	63.54860404	1.56E-15	2.94E-14
AC015908.2	AC015908.2	-1.453565857	-1.352107917	63.44476807	1.65E-15	3.10E-14
ACADVL	ACADVL	-0.61944281	8.966697455	63.41938694	1.67E-15	3.14E-14
DUSP12	DUSP12	0.433046202	3.451641578	63.41903365	1.67E-15	3.14E-14
RHEBL1	RHEBL1	0.697036851	-0.142999934	63.41277385	1.68E-15	3.14E-14
IKBKE	IKBKE	0.975485502	2.878461065	63.38204726	1.70E-15	3.19E-14
MAGEA10	MAGEA10	4.637913874	-1.171452505	63.37993032	1.70E-15	3.19E-14
ZNF330	ZNF330	-0.477177774	4.448288968	63.32392316	1.75E-15	3.28E-14
RAG1	RAG1	-1.330212095	0.066829876	63.29804943	1.78E-15	3.32E-14
IGSF1	IGSF1	1.820554999	3.281311587	63.19057527	1.88E-15	3.50E-14
SMG9	SMG9	0.557158719	4.558272337	63.15708314	1.91E-15	3.56E-14
ABCB4	ABCB4	-1.265718595	7.12915323	63.14222752	1.92E-15	3.59E-14
GSTZ1	GSTZ1	-0.983264449	5.414272832	63.13887633	1.93E-15	3.59E-14
PLEKHG4B	PLEKHG4B	2.138838903	0.253025861	63.12058104	1.94E-15	3.62E-14
AP004243.1	AP004243.1	3.841485811	-3.237583554	63.07582758	1.99E-15	3.70E-14
PACSIN1	PACSIN1	1.673656216	1.507720636	63.04684118	2.02E-15	3.75E-14
KCNS2	KCNS2	-2.283067113	-2.661382528	62.90071837	2.17E-15	4.04E-14
P3H1	P3H1	0.4634911	5.441776083	62.88868898	2.19E-15	4.06E-14
PRELID2	PRELID2	0.837286997	1.106464053	62.87618952	2.20E-15	4.08E-14
ACOT2	ACOT2	-0.698078017	5.070280816	62.82389664	2.26E-15	4.19E-14
RNF8	RNF8	0.442894009	3.95246793	62.75821686	2.34E-15	4.33E-14
MDC1	MDC1	0.525210689	5.026292253	62.72683076	2.37E-15	4.39E-14
SALL3	SALL3	5.87441858	-1.871412039	62.71742214	2.39E-15	4.41E-14
VEPH1	VEPH1	2.105467508	1.587624984	62.69554208	2.41E-15	4.46E-14
FCN3	FCN3	-1.698253524	3.386501722	62.69279041	2.42E-15	4.46E-14
ZNF724	ZNF724	1.043070005	-1.13161843	62.6864561	2.42E-15	4.47E-14
SLC22A20P	SLC22A20P	1.05822099	-1.596075896	62.652354	2.47E-15	4.54E-14
ADK	ADK	-0.619297014	5.63410915	62.64434156	2.48E-15	4.56E-14
ST6GALNAC5	ST6GALNAC5	1.976387171	-1.306367766	62.60323547	2.53E-15	4.65E-14
E2F6	E2F6	0.411331818	2.946754608	62.59775323	2.54E-15	4.66E-14
HDAC2	HDAC2	0.469483528	5.357644532	62.59745237	2.54E-15	4.66E-14
PRTFDC1	PRTFDC1	0.972652621	1.626512545	62.55820258	2.59E-15	4.75E-14
GLI2	GLI2	-2.07831268	1.106270094	62.50507631	2.66E-15	4.88E-14
EIF5	EIF5	-0.445796592	7.504833598	62.50210247	2.66E-15	4.88E-14
OSBPL6	OSBPL6	0.987518339	2.469133622	62.50057964	2.66E-15	4.88E-14
BRI3BP	BRI3BP	0.514135166	4.517975472	62.49823517	2.67E-15	4.88E-14
ZNF133	ZNF133	0.438487804	3.202825065	62.47885588	2.69E-15	4.93E-14
LTO1	LTO1	1.3947745	4.483884754	62.45034657	2.73E-15	4.99E-14
LINC02688	LINC02688	-2.668294191	0.027922046	62.43692251	2.75E-15	5.02E-14
ACADM	ACADM	-0.789486253	6.719884929	62.42241582	2.77E-15	5.06E-14
FSD1L	FSD1L	0.723437921	1.181114106	62.41437896	2.78E-15	5.07E-14
LINC00958	LINC00958	3.56025227	-1.026586218	62.40042838	2.80E-15	5.11E-14
ZNF781	ZNF781	1.307467498	-0.060015829	62.32210609	2.92E-15	5.31E-14
MTMR2	MTMR2	0.59758286	3.494152316	62.29407145	2.96E-15	5.38E-14
ADH6	ADH6	-1.110198488	7.880281236	62.24045492	3.04E-15	5.52E-14
KLHDC8A	KLHDC8A	1.888552013	-0.636097268	62.22313733	3.07E-15	5.57E-14
RCAN3	RCAN3	0.816686932	2.904166363	62.22226769	3.07E-15	5.57E-14
SPATS2L	SPATS2L	0.452907006	7.075871013	62.21087404	3.09E-15	5.60E-14
FMO4	FMO4	-0.969449609	4.732053315	62.2092655	3.09E-15	5.60E-14
TRAF2	TRAF2	0.533984101	4.872368459	62.19757954	3.11E-15	5.62E-14
AC004832.5	AC004832.5	-1.151010492	-0.810736651	62.18040783	3.13E-15	5.67E-14
NCOA5	NCOA5	0.372541799	4.617444445	62.17710529	3.14E-15	5.67E-14
ADGRL4	ADGRL4	-0.720613103	3.780332114	62.08608914	3.29E-15	5.94E-14
DRAM1	DRAM1	0.655535904	3.963630311	62.06242522	3.33E-15	6.01E-14
ENPEP	ENPEP	-0.972996813	5.503944896	62.04099204	3.36E-15	6.07E-14
CDH18	CDH18	3.916053903	-2.184741768	62.03769894	3.37E-15	6.07E-14
DHTKD1	DHTKD1	-0.779450269	7.273447978	61.98672353	3.46E-15	6.23E-14
PRR20G	PRR20G	4.006896377	-3.006922642	61.97411466	3.48E-15	6.26E-14
COQ6	COQ6	-0.443462106	3.778015697	61.94617562	3.53E-15	6.35E-14
SF3B4	SF3B4	0.476865351	6.385672369	61.88081012	3.65E-15	6.56E-14
UGT1A2P	UGT1A2P	-2.363883233	1.521727496	61.83681199	3.73E-15	6.70E-14
ZIM2-AS1	ZIM2-AS1	2.024886749	-2.038962097	61.81232731	3.78E-15	6.78E-14
AC006538.2	AC006538.2	1.209133387	-1.216151991	61.7614658	3.88E-15	6.95E-14
BRPF1	BRPF1	0.340260752	3.727984171	61.74917904	3.90E-15	6.99E-14
ITFG1	ITFG1	-0.569778239	5.805592281	61.7351492	3.93E-15	7.03E-14
STX1A	STX1A	0.755198968	1.327290723	61.68389391	4.03E-15	7.21E-14
TNXB	TNXB	-1.254100087	3.097713777	61.6769794	4.05E-15	7.23E-14
ALDH5A1	ALDH5A1	-0.768581067	7.046519873	61.6677778	4.07E-15	7.26E-14
ERVMER61-1	ERVMER61-1	3.756254511	-2.41331906	61.6530219	4.10E-15	7.31E-14
C6orf141	C6orf141	1.940554511	1.232137374	61.65062843	4.10E-15	7.31E-14
KCNQ1OT1	KCNQ1OT1	0.955151875	1.416314325	61.62575481	4.15E-15	7.40E-14
FOXG1	FOXG1	5.828951656	-1.880820134	61.61419896	4.18E-15	7.44E-14
ADCY4	ADCY4	-0.705012873	2.650979332	61.5747965	4.26E-15	7.58E-14
AZGP1P2	AZGP1P2	-1.464201122	-1.741523896	61.56886961	4.28E-15	7.60E-14
BCL9	BCL9	0.70275457	4.453135336	61.54673832	4.32E-15	7.68E-14
TUBA3C	TUBA3C	4.392856389	1.84275326	61.5301794	4.36E-15	7.74E-14
ZBTB26	ZBTB26	0.552808724	2.020725289	61.52879793	4.36E-15	7.74E-14
IGLV3-27	IGLV3-27	3.130066742	0.631922724	61.5102611	4.40E-15	7.81E-14
POLN	POLN	-1.050503472	1.034269458	61.47291973	4.49E-15	7.95E-14
APOLD1	APOLD1	-0.869725273	4.813627096	61.44455753	4.55E-15	8.06E-14
ZNF682	ZNF682	1.100064795	1.623286693	61.44302476	4.56E-15	8.06E-14
SRSF2	SRSF2	0.288947096	6.38227938	61.44226645	4.56E-15	8.06E-14
PHYKPL	PHYKPL	-0.514439237	5.263582635	61.43122264	4.58E-15	8.10E-14
KBTBD11	KBTBD11	-1.481454601	2.499077285	61.427137	4.59E-15	8.11E-14
MSH6	MSH6	0.438963874	5.54233254	61.42388618	4.60E-15	8.11E-14
AC097374.1	AC097374.1	3.358074949	-3.291811112	61.41065622	4.63E-15	8.16E-14
KDR	KDR	-0.850316728	4.811447192	61.40056424	4.66E-15	8.20E-14
CADPS	CADPS	2.716943092	0.608022535	61.33847858	4.81E-15	8.45E-14
NUP188	NUP188	0.465160513	4.897274098	61.33721553	4.81E-15	8.45E-14
ACSM2A	ACSM2A	-1.271219068	7.747803478	61.2797071	4.95E-15	8.70E-14
BLCAP	BLCAP	-0.55924309	6.365286149	61.27541827	4.96E-15	8.71E-14
PLG	PLG	-1.147596385	10.35417176	61.27436571	4.97E-15	8.71E-14
SNRPA	SNRPA	0.486163621	5.566117486	61.19471152	5.17E-15	9.06E-14
DNMT3A	DNMT3A	0.637310713	4.718903776	61.17248161	5.23E-15	9.16E-14
ZNF18	ZNF18	-0.469953201	2.803582927	61.06044252	5.53E-15	9.69E-14
KAT2B	KAT2B	-0.721618021	5.097044217	61.02746858	5.63E-15	9.84E-14
IGIP	IGIP	-0.496112134	3.602326579	61.0006215	5.71E-15	9.97E-14
TMEM254	TMEM254	-0.497911997	5.148436804	60.91109266	5.97E-15	1.04E-13
AC002398.2	AC002398.2	-2.611115348	-2.264344963	60.89856026	6.01E-15	1.05E-13
KLC3	KLC3	2.008455027	-0.219671061	60.89531918	6.02E-15	1.05E-13
DPH7	DPH7	0.497209808	3.793094684	60.88429952	6.05E-15	1.05E-13
SCD5	SCD5	1.762291715	2.840169847	60.87712141	6.08E-15	1.06E-13
RCC1	RCC1	0.543376517	4.834505894	60.84539123	6.17E-15	1.07E-13
CCNJL	CCNJL	1.451267958	0.605228735	60.823964	6.24E-15	1.09E-13
PEBP1	PEBP1	-0.643993504	10.42833873	60.81331667	6.28E-15	1.09E-13
CTSO	CTSO	-0.732236711	5.905913814	60.80711712	6.29E-15	1.09E-13
AL513318.2	AL513318.2	3.02145186	-1.293845957	60.80220768	6.31E-15	1.09E-13
C12orf49	C12orf49	0.727636578	4.548509219	60.78948344	6.35E-15	1.10E-13
ZNF528-AS1	ZNF528-AS1	1.059292389	0.672392149	60.75166887	6.47E-15	1.12E-13
AC068134.3	AC068134.3	0.973416209	-2.424323927	60.74452519	6.50E-15	1.12E-13
AC002511.2	AC002511.2	2.739495198	-3.029262292	60.72629	6.56E-15	1.13E-13
ARSI	ARSI	1.51353245	0.570261421	60.69301909	6.67E-15	1.15E-13
DNM1	DNM1	1.345577901	2.881742236	60.68832758	6.69E-15	1.15E-13
NR2C2AP	NR2C2AP	0.517125781	4.180127676	60.67818876	6.72E-15	1.16E-13
SELENOO	SELENOO	-0.610532164	6.144709084	60.66201681	6.78E-15	1.17E-13
EBPL	EBPL	-0.753782509	5.905066981	60.63835442	6.86E-15	1.18E-13
CEACAM7	CEACAM7	6.405921975	3.281861986	60.63709927	6.86E-15	1.18E-13
TCOF1	TCOF1	0.481800075	5.386770964	60.62706375	6.90E-15	1.19E-13
SLCO2A1	SLCO2A1	-1.216115305	3.796766553	60.62113642	6.92E-15	1.19E-13
AC093063.1	AC093063.1	3.072093703	-3.409579334	60.6136657	6.95E-15	1.19E-13
GPX7	GPX7	1.115086773	2.88330818	60.60363016	6.98E-15	1.20E-13
AC122685.1	AC122685.1	3.989923987	-2.819250478	60.59336448	7.02E-15	1.20E-13
ZNF385C	ZNF385C	1.203592044	0.653571248	60.51641476	7.30E-15	1.25E-13
HERC6	HERC6	-0.970673888	3.12591162	60.49914591	7.36E-15	1.26E-13
ATMIN	ATMIN	-0.35557302	4.985033898	60.46289793	7.50E-15	1.28E-13
AC093278.2	AC093278.2	-0.679028288	1.276167142	60.46073942	7.51E-15	1.28E-13
ELF4	ELF4	0.9926957	2.589186717	60.44884637	7.55E-15	1.29E-13
FAM160B1	FAM160B1	-0.438741749	4.855337133	60.44777163	7.56E-15	1.29E-13
PLEKHG4	PLEKHG4	1.480669135	1.713223148	60.43196862	7.62E-15	1.30E-13
DUSP13	DUSP13	2.621234285	-0.942291831	60.38298271	7.81E-15	1.33E-13
LINC00570	LINC00570	-1.716868785	-1.165902192	60.35561507	7.92E-15	1.35E-13
PDZD7	PDZD7	0.992594036	-1.122180379	60.35494261	7.92E-15	1.35E-13
CNTNAP5	CNTNAP5	3.13235844	-3.329355192	60.31089299	8.10E-15	1.38E-13
KRT18P5	KRT18P5	1.07987668	-2.790099171	60.30463374	8.13E-15	1.38E-13
FAM210B	FAM210B	-0.587583706	6.713664753	60.25509629	8.33E-15	1.42E-13
DLGAP1-AS5	DLGAP1-AS5	6.787917816	0.322689226	60.24496357	8.38E-15	1.42E-13
AL589182.1	AL589182.1	2.569949604	-3.250616851	60.19473352	8.59E-15	1.46E-13
HMGA1	HMGA1	0.838798455	6.482545615	60.19462258	8.59E-15	1.46E-13
EZHIP	EZHIP	4.177784618	-1.451530017	60.1904865	8.61E-15	1.46E-13
SRL	SRL	-0.877995113	-0.968833867	60.18094222	8.65E-15	1.47E-13
RBFOX1	RBFOX1	2.844576233	-3.41771251	60.15779442	8.75E-15	1.48E-13
LARP4	LARP4	-0.434152718	6.202890114	60.09630377	9.03E-15	1.53E-13
KSR2	KSR2	1.757922404	-1.257014394	60.08049766	9.11E-15	1.54E-13
LRCOL1	LRCOL1	-1.882486379	2.772214625	60.03663782	9.31E-15	1.57E-13
EHHADH	EHHADH	-1.015995357	7.790896471	60.00715624	9.45E-15	1.60E-13
PTCH2	PTCH2	-1.163982929	0.552206603	59.99603049	9.50E-15	1.60E-13
CLYBL	CLYBL	-0.749892007	5.158981384	59.9559074	9.70E-15	1.64E-13
SPEF2	SPEF2	0.793113966	2.02963274	59.95111262	9.72E-15	1.64E-13
SCN4A	SCN4A	-0.986642757	1.030828793	59.94956589	9.73E-15	1.64E-13
SORD	SORD	-0.950364021	7.696850356	59.94257463	9.77E-15	1.64E-13
EIF3EP1	EIF3EP1	0.950248728	-1.766603549	59.81188042	1.04E-14	1.75E-13
FMO1	FMO1	1.860188651	2.501360766	59.78820045	1.06E-14	1.77E-13
BX322639.1	BX322639.1	1.630447293	0.012924133	59.73669786	1.08E-14	1.82E-13
ATP8A2	ATP8A2	1.871785499	-0.179280444	59.68463147	1.11E-14	1.87E-13
SPANXA2-OT1	SPANXA2-OT1	3.073357392	-3.778791331	59.66583493	1.12E-14	1.88E-13
TDG	TDG	0.424083468	3.497454953	59.65350356	1.13E-14	1.89E-13
AC124944.2	AC124944.2	0.787751363	-0.766490373	59.6068996	1.16E-14	1.94E-13
OR51B5	OR51B5	2.557500728	-2.32269468	59.58935446	1.17E-14	1.95E-13
NDEL1	NDEL1	-0.505035508	4.465436589	59.58573606	1.17E-14	1.96E-13
NEDD1	NEDD1	0.469981652	3.064376596	59.58517954	1.17E-14	1.96E-13
WNT1	WNT1	-2.597715194	-2.525548791	59.57879411	1.17E-14	1.96E-13
ALAS2	ALAS2	-1.833048285	-1.699135006	59.55458488	1.19E-14	1.98E-13
SCO1	SCO1	-0.443417191	4.985731794	59.54694271	1.19E-14	1.99E-13
TMEM35A	TMEM35A	1.872694838	-2.256802038	59.54373901	1.20E-14	1.99E-13
LINC02247	LINC02247	5.139511875	-2.282674896	59.53965949	1.20E-14	1.99E-13
EDEM1	EDEM1	-0.528149272	6.202612907	59.53353492	1.20E-14	2.00E-13
FMO3	FMO3	-1.232664611	8.529687072	59.51358305	1.21E-14	2.02E-13
ZNF883	ZNF883	1.553339861	0.279892101	59.50445764	1.22E-14	2.03E-13
TMEM132C	TMEM132C	-4.016870123	-1.417696775	59.49557018	1.23E-14	2.03E-13
ADHFE1	ADHFE1	-0.931689354	5.074427742	59.46954151	1.24E-14	2.06E-13
FAM8A1	FAM8A1	-0.747951823	6.950077973	59.45433239	1.25E-14	2.07E-13
TMEM132D-AS1	TMEM132D-AS1	4.704398401	-0.023149222	59.43999837	1.26E-14	2.09E-13
AL390728.6	AL390728.6	0.79354374	2.286189165	59.43851694	1.26E-14	2.09E-13
GPR182	GPR182	-1.555996374	-0.317290751	59.43851527	1.26E-14	2.09E-13
ANXA8L1	ANXA8L1	2.630366383	-0.913661441	59.42796417	1.27E-14	2.10E-13
GATB	GATB	-0.516510941	4.676399946	59.38788918	1.29E-14	2.14E-13
SLC13A5	SLC13A5	-1.400130448	8.18044294	59.35352447	1.32E-14	2.17E-13
EPB42	EPB42	-1.653533024	-2.8284058	59.24654762	1.39E-14	2.29E-13
AGMO	AGMO	-0.908801461	5.96838168	59.22374221	1.41E-14	2.32E-13
BSDC1	BSDC1	-0.414468868	6.419701762	59.19311713	1.43E-14	2.35E-13
STRN4	STRN4	0.349482633	5.797946668	59.182974	1.44E-14	2.36E-13
DGKZ	DGKZ	0.35939801	5.135114383	59.15021462	1.46E-14	2.40E-13
PUS3	PUS3	-0.449406461	4.304889982	59.12022729	1.48E-14	2.44E-13
C1orf159	C1orf159	0.449807384	2.970078456	59.11796876	1.48E-14	2.44E-13
PLAC9	PLAC9	-1.36493697	2.460996242	59.09116259	1.51E-14	2.47E-13
TRIM60P18	TRIM60P18	0.823422994	-0.73323803	59.08668783	1.51E-14	2.47E-13
RAVER2	RAVER2	1.041118415	2.757771446	59.06344107	1.53E-14	2.50E-13
LRSAM1	LRSAM1	-0.549577746	4.646767882	59.02438487	1.56E-14	2.55E-13
LINC01588	LINC01588	-0.89267385	1.600835935	59.00615505	1.57E-14	2.57E-13
CHD9	CHD9	-0.525573325	4.43729947	58.99348774	1.58E-14	2.59E-13
AC239859.6	AC239859.6	1.639155318	-2.302926987	58.99002907	1.58E-14	2.59E-13
XAGE2	XAGE2	4.88048349	-2.304168799	58.97575255	1.60E-14	2.61E-13
HPS3	HPS3	0.561296584	4.408759186	58.97293625	1.60E-14	2.61E-13
FGF4	FGF4	6.061347434	-1.11475781	58.95536805	1.61E-14	2.63E-13
KCNH3	KCNH3	1.63206896	0.046549315	58.94113609	1.62E-14	2.65E-13
AP005230.1	AP005230.1	2.231310062	-2.701212692	58.93270263	1.63E-14	2.66E-13
ZNF320	ZNF320	1.176106072	3.009976059	58.91654435	1.65E-14	2.68E-13
MAGI2-AS3	MAGI2-AS3	-1.383507842	3.253232806	58.86081576	1.69E-14	2.75E-13
ACSM5	ACSM5	-1.328797545	6.537625015	58.85514751	1.70E-14	2.76E-13
VIPR1	VIPR1	-1.328182967	1.757766915	58.82106938	1.73E-14	2.80E-13
KLK1	KLK1	2.150995413	-2.462624867	58.81754495	1.73E-14	2.81E-13
ZNF792	ZNF792	0.537146456	1.909306049	58.80365035	1.74E-14	2.83E-13
ZNF496	ZNF496	0.873399118	4.135029281	58.79482465	1.75E-14	2.83E-13
CKAP2	CKAP2	0.660385201	3.607657627	58.79474553	1.75E-14	2.83E-13
GADD45A	GADD45A	-0.784376296	6.050968816	58.79099212	1.75E-14	2.84E-13
LRFN1	LRFN1	1.129122555	1.264172333	58.78358411	1.76E-14	2.85E-13
DLX5	DLX5	2.298845673	-0.864777639	58.76939806	1.77E-14	2.87E-13
CALD1	CALD1	-0.481521212	7.989731392	58.76481646	1.78E-14	2.87E-13
SOX7	SOX7	-0.928714727	1.846151035	58.76229456	1.78E-14	2.87E-13
C3orf52	C3orf52	1.798927459	-0.089157158	58.75987186	1.78E-14	2.87E-13
RMDN3	RMDN3	-0.379909745	5.7079325	58.75332043	1.79E-14	2.88E-13
PICSAR	PICSAR	3.804911513	-2.621469445	58.65462366	1.88E-14	3.03E-13
NECTIN4	NECTIN4	1.871096264	0.549317726	58.65139828	1.88E-14	3.03E-13
BFSP1	BFSP1	0.781129453	0.429087748	58.64516146	1.89E-14	3.04E-13
GIMAP8	GIMAP8	-0.675396545	3.401610409	58.61282599	1.92E-14	3.09E-13
ATP5PBP3	ATP5PBP3	2.75184701	-3.551619646	58.60391918	1.93E-14	3.10E-13
NUP205	NUP205	0.466306431	4.772732628	58.58297679	1.95E-14	3.13E-13
CLEC14A	CLEC14A	-0.714975833	4.281944234	58.56305362	1.97E-14	3.16E-13
APCDD1L	APCDD1L	2.671432118	-1.722117198	58.49641363	2.04E-14	3.27E-13
SPARCL1	SPARCL1	-1.466287033	7.425857236	58.45767804	2.08E-14	3.33E-13
SLC35E4	SLC35E4	0.792911556	1.109326523	58.42038943	2.12E-14	3.39E-13
CRADD	CRADD	-0.521043759	4.249975038	58.39987763	2.14E-14	3.42E-13
POTEKP	POTEKP	2.029866549	-2.961427225	58.39319106	2.15E-14	3.43E-13
AC245595.1	AC245595.1	1.381135281	-1.752543801	58.38147119	2.16E-14	3.45E-13
RPIA	RPIA	0.390679963	3.421673159	58.36373411	2.18E-14	3.48E-13
ZNF98	ZNF98	2.584133979	-2.398487363	58.35423829	2.19E-14	3.49E-13
FAM136A	FAM136A	0.438869753	5.330807518	58.32594915	2.22E-14	3.54E-13
PPHLN1	PPHLN1	0.266570705	4.822349634	58.28990768	2.26E-14	3.60E-13
USP38	USP38	-0.514587854	4.661663384	58.28547381	2.27E-14	3.61E-13
ADGRF5	ADGRF5	-0.689743138	4.269255573	58.27976272	2.27E-14	3.62E-13
CCDC185	CCDC185	2.624979422	-2.568718603	58.27923834	2.27E-14	3.62E-13
SNHG12	SNHG12	0.665516434	2.616942162	58.27802701	2.28E-14	3.62E-13
DRAXIN	DRAXIN	1.137884605	-1.736813271	58.26946904	2.29E-14	3.63E-13
FGFR3	FGFR3	0.953513313	6.360818084	58.26331803	2.29E-14	3.64E-13
STBD1	STBD1	-0.728435001	3.895578449	58.20760583	2.36E-14	3.74E-13
OFCC1	OFCC1	3.608986457	-2.57526094	58.18897352	2.38E-14	3.77E-13
OR7E128P	OR7E128P	1.342269675	-3.107941997	58.18411029	2.39E-14	3.78E-13
MTCO1P53	MTCO1P53	1.718919965	-0.53959383	58.16822879	2.41E-14	3.81E-13
ACER1	ACER1	-2.354152504	-2.628413674	58.16492559	2.41E-14	3.81E-13
NAT2	NAT2	-1.725116585	2.91147612	58.13597308	2.45E-14	3.87E-13
HNRNPUL1	HNRNPUL1	0.324920612	7.276423442	58.12924247	2.45E-14	3.88E-13
SPAG6	SPAG6	2.026660046	-2.483983637	58.11629587	2.47E-14	3.90E-13
COLEC10	COLEC10	-1.656217591	1.154734452	58.07209097	2.53E-14	3.99E-13
AC026250.1	AC026250.1	0.978143735	-1.140293294	58.06001845	2.54E-14	4.01E-13
CES2	CES2	-1.046744413	9.31396892	58.05806769	2.54E-14	4.01E-13
NPAS1	NPAS1	1.35914383	0.001848988	58.02947518	2.58E-14	4.07E-13
LINC01572	LINC01572	1.130888707	-2.063233159	57.99746743	2.62E-14	4.13E-13
CDH23	CDH23	-0.945249002	3.880648089	57.99269811	2.63E-14	4.14E-13
LAMP1	LAMP1	-0.500942046	8.79037753	57.98225371	2.64E-14	4.16E-13
ENTHD1	ENTHD1	2.899800367	-2.856549945	57.98133715	2.65E-14	4.16E-13
LINC01249	LINC01249	4.246324921	-2.881068615	57.86205857	2.81E-14	4.41E-13
UNC13D	UNC13D	1.044839866	3.285488394	57.84240191	2.84E-14	4.45E-13
ADRA1A	ADRA1A	-1.647021488	2.619134695	57.8376344	2.85E-14	4.46E-13
PCTP	PCTP	-0.598094619	5.982596896	57.80752729	2.89E-14	4.53E-13
CYP26A1	CYP26A1	-1.925793077	1.203097673	57.80499482	2.89E-14	4.53E-13
AL391056.1	AL391056.1	2.274776792	0.936804187	57.77134785	2.94E-14	4.60E-13
LPO	LPO	2.159209936	-2.857145937	57.76827597	2.95E-14	4.61E-13
HOXB9	HOXB9	2.79683745	-0.713466444	57.76730427	2.95E-14	4.61E-13
OR7E126P	OR7E126P	1.295889759	-3.057457522	57.73732543	3.00E-14	4.68E-13
LINC01480	LINC01480	2.006594193	0.598552158	57.73423992	3.00E-14	4.68E-13
FOXD1	FOXD1	2.580123844	-1.984532128	57.73375347	3.00E-14	4.68E-13
PDE11A	PDE11A	-1.354540942	2.712096651	57.70217401	3.05E-14	4.75E-13
AC092384.2	AC092384.2	-2.002840764	-0.542639076	57.66486321	3.11E-14	4.84E-13
AC021092.1	AC021092.1	1.301361238	-2.571682114	57.65453133	3.12E-14	4.86E-13
HPDL	HPDL	1.38024847	-0.788533137	57.63887838	3.15E-14	4.90E-13
CDKN2B-AS1	CDKN2B-AS1	1.047612187	-0.134746512	57.63753322	3.15E-14	4.90E-13
AC138207.3	AC138207.3	1.346936743	-2.642777341	57.63223739	3.16E-14	4.91E-13
GTF2IRD2B	GTF2IRD2B	-0.56376177	1.943044528	57.62676643	3.17E-14	4.92E-13
U82695.1	U82695.1	3.300721278	-2.829238484	57.62539802	3.17E-14	4.92E-13
AP002807.1	AP002807.1	0.911760801	0.094438363	57.60777975	3.20E-14	4.96E-13
AMACR	AMACR	-1.23739671	5.555135781	57.5955485	3.22E-14	4.99E-13
TMEM158	TMEM158	1.522667582	0.713411668	57.56373171	3.27E-14	5.06E-13
SUZ12	SUZ12	0.438964055	4.959727855	57.56300593	3.27E-14	5.06E-13
HCN4	HCN4	2.553920017	-1.402202452	57.49912498	3.38E-14	5.23E-13
RCE1	RCE1	0.416760599	3.609759549	57.47237739	3.43E-14	5.29E-13
PRMT1	PRMT1	0.498854297	6.044114166	57.45612903	3.46E-14	5.33E-13
AC123595.1	AC123595.1	-1.396379842	-1.94592413	57.44902628	3.47E-14	5.35E-13
PAPSS2	PAPSS2	-0.749595357	6.140567928	57.443096	3.48E-14	5.36E-13
SCMH1	SCMH1	0.479410801	4.072828128	57.38135604	3.59E-14	5.53E-13
OCIAD1	OCIAD1	-0.351349153	6.936469068	57.36794545	3.61E-14	5.56E-13
GNPTG	GNPTG	-0.491344905	6.675106891	57.36670726	3.62E-14	5.56E-13
SAGE1	SAGE1	4.988838596	-1.386769591	57.35455852	3.64E-14	5.60E-13
LACTB2	LACTB2	-0.694221144	5.292750063	57.35121702	3.65E-14	5.60E-13
PTBP3	PTBP3	0.429556025	5.673402268	57.34500303	3.66E-14	5.62E-13
HPCA	HPCA	1.600724224	-3.031511937	57.3366004	3.67E-14	5.64E-13
ACSL5	ACSL5	-1.071615898	7.198559297	57.33289075	3.68E-14	5.64E-13
ZNF578	ZNF578	1.360562952	-2.203569773	57.31692549	3.71E-14	5.69E-13
FABP5	FABP5	0.932306969	2.834218562	57.30674588	3.73E-14	5.71E-13
SERPINA10	SERPINA10	-0.856958286	7.958873924	57.30522871	3.73E-14	5.71E-13
ZIK1	ZIK1	1.164219632	0.550485431	57.26366932	3.81E-14	5.83E-13
PNLDC1	PNLDC1	-1.838012208	-1.488334972	57.23934126	3.86E-14	5.90E-13
MAGEF1	MAGEF1	0.482402331	4.624989131	57.22060988	3.90E-14	5.95E-13
CD207	CD207	1.774835697	-0.355001936	57.18589211	3.97E-14	6.05E-13
ALDH6A1	ALDH6A1	-0.935682132	7.748707906	57.18045872	3.98E-14	6.07E-13
CLPB	CLPB	-0.510152374	4.426983827	57.16167235	4.01E-14	6.12E-13
HIST1H1B	HIST1H1B	1.388671899	-2.96689945	57.13861004	4.06E-14	6.19E-13
ADORA2B	ADORA2B	1.22980586	0.193200833	57.12254889	4.09E-14	6.23E-13
GIT1	GIT1	0.437976961	5.030248301	57.12221176	4.10E-14	6.23E-13
CXCL5	CXCL5	2.752669239	2.675554979	57.11527031	4.11E-14	6.25E-13
ADRB1	ADRB1	-1.521817519	-0.735277036	57.06809604	4.21E-14	6.40E-13
PANX1	PANX1	-0.654366228	4.254361473	57.06465554	4.22E-14	6.41E-13
ITPKA	ITPKA	1.142169977	3.228477815	57.01511838	4.32E-14	6.56E-13
AC145098.2	AC145098.2	1.032108762	-2.347424261	56.93957559	4.49E-14	6.82E-13
TMEM204	TMEM204	-0.722819899	3.798667006	56.93262855	4.51E-14	6.84E-13
ACOX1	ACOX1	-0.669752813	7.918443553	56.90325589	4.58E-14	6.94E-13
REC114	REC114	2.692226883	-2.724837918	56.88138292	4.63E-14	7.01E-13
PROS1	PROS1	-0.682196364	7.532462661	56.85658222	4.69E-14	7.09E-13
SPOCD1	SPOCD1	1.460502261	-0.277142888	56.83149512	4.75E-14	7.18E-13
NLRP5	NLRP5	3.576069232	-3.678918233	56.8231475	4.77E-14	7.21E-13
MSMO1	MSMO1	-0.799843233	8.093171193	56.81965775	4.78E-14	7.21E-13
ALAD	ALAD	-0.719184998	7.656695177	56.79807506	4.83E-14	7.29E-13
FAM182A	FAM182A	1.926661562	-2.875033643	56.78079192	4.87E-14	7.35E-13
SNHG25	SNHG25	1.147371977	0.688371917	56.77502628	4.89E-14	7.36E-13
SLC2A1	SLC2A1	1.202422183	3.545357134	56.77246666	4.89E-14	7.37E-13
GPR1	GPR1	2.070054588	-1.559696243	56.75737585	4.93E-14	7.42E-13
RAB34	RAB34	1.271461458	4.480033986	56.75481239	4.94E-14	7.43E-13
PCYOX1	PCYOX1	-0.557807113	7.180921296	56.74320333	4.97E-14	7.47E-13
TNNT3	TNNT3	1.954603796	-1.253791268	56.72821838	5.00E-14	7.52E-13
CACYBP	CACYBP	0.50435942	5.882029442	56.70130925	5.07E-14	7.62E-13
ISCU	ISCU	-0.369639069	6.177741042	56.69901012	5.08E-14	7.62E-13
LINC01854	LINC01854	3.619598162	-3.667564683	56.69865274	5.08E-14	7.62E-13
CTBS	CTBS	-0.535224213	4.634700467	56.69396486	5.09E-14	7.63E-13
LINC01843	LINC01843	1.124174578	1.961814863	56.67411378	5.14E-14	7.70E-13
ACY1	ACY1	-0.643600804	4.234522339	56.66466464	5.17E-14	7.74E-13
CCDC18	CCDC18	0.584235815	1.625911757	56.65907001	5.18E-14	7.75E-13
C16orf46	C16orf46	-0.697095582	-0.324288879	56.65282597	5.20E-14	7.77E-13
HOXB13	HOXB13	3.386878079	-0.072161844	56.63150388	5.26E-14	7.85E-13
DLEU2	DLEU2	0.678411238	1.332607675	56.62914413	5.26E-14	7.86E-13
CALCR	CALCR	2.201756089	-1.622153125	56.62767895	5.27E-14	7.86E-13
AL031775.2	AL031775.2	-0.644420127	-0.759574015	56.61143622	5.31E-14	7.92E-13
ABCA9	ABCA9	-1.060192692	2.69420639	56.59640281	5.35E-14	7.97E-13
Mar-03	Mar-03	0.913644124	1.524147692	56.55720574	5.46E-14	8.13E-13
AC112198.2	AC112198.2	1.708354644	-2.7927243	56.53384752	5.52E-14	8.22E-13
FOXD2	FOXD2	0.948317027	1.482292062	56.53077248	5.53E-14	8.23E-13
MIR600HG	MIR600HG	0.823630554	1.308817885	56.49036652	5.65E-14	8.39E-13
BDNF-AS	BDNF-AS	-0.684434937	1.118143076	56.484796	5.66E-14	8.41E-13
RAN	RAN	0.424774717	7.185906819	56.47015254	5.71E-14	8.47E-13
CCDC146	CCDC146	-0.900744534	2.293349961	56.46869795	5.71E-14	8.47E-13
MCEMP1	MCEMP1	1.994415856	-2.037240104	56.46628725	5.72E-14	8.48E-13
UBXN10	UBXN10	-1.480043498	3.909292248	56.42961463	5.82E-14	8.63E-13
TMEM176B	TMEM176B	-0.767829457	10.24599355	56.42583637	5.84E-14	8.64E-13
HSPA7	HSPA7	1.439609864	2.023378841	56.41111135	5.88E-14	8.70E-13
AL139161.1	AL139161.1	-1.508100034	-1.510844218	56.32283893	6.15E-14	9.10E-13
ZMYND10	ZMYND10	0.88692778	-0.091937324	56.32094806	6.16E-14	9.10E-13
AKTIP	AKTIP	-0.554935685	4.162107609	56.30695245	6.20E-14	9.16E-13
TMEM72	TMEM72	2.121905265	-0.088950739	56.29590178	6.23E-14	9.20E-13
AC010761.2	AC010761.2	0.694594951	-0.470613305	56.27075401	6.31E-14	9.32E-13
SDHB	SDHB	-0.536904969	6.831639027	56.23635169	6.43E-14	9.47E-13
LINC00460	LINC00460	3.567503745	-2.886687976	56.23549988	6.43E-14	9.47E-13
BMF	BMF	0.995590798	4.12926693	56.19641698	6.56E-14	9.66E-13
CEP89	CEP89	0.438123584	3.579166032	56.16874134	6.65E-14	9.79E-13
AL807752.1	AL807752.1	0.881005998	-2.102953232	56.15119832	6.71E-14	9.87E-13
HS3ST6	HS3ST6	2.554056408	-2.731253174	56.14857586	6.72E-14	9.88E-13
LINC01589	LINC01589	2.569830531	-1.507804888	56.1255233	6.80E-14	9.99E-13
TMPO	TMPO	0.49612054	6.374054818	56.10735487	6.86E-14	1.01E-12
DIXDC1	DIXDC1	-0.741634182	3.244702857	56.08760936	6.93E-14	1.02E-12
MYCBPAP	MYCBPAP	1.054881339	-1.831406208	56.07990877	6.96E-14	1.02E-12
AC116025.2	AC116025.2	1.149777285	-2.457234825	56.0700237	6.99E-14	1.02E-12
OSBP2	OSBP2	0.980215579	2.284990163	56.06065669	7.03E-14	1.03E-12
PPBP	PPBP	-2.129118218	-2.126155553	56.05344284	7.05E-14	1.03E-12
STK31	STK31	1.542123544	-1.094684535	56.04139662	7.10E-14	1.04E-12
CKMT2	CKMT2	-1.977815065	2.727440691	56.01836466	7.18E-14	1.05E-12
PON3	PON3	-0.949559411	7.157147151	56.00724084	7.22E-14	1.05E-12
GTF2IRD2	GTF2IRD2	-0.605157834	1.104683632	55.9872919	7.29E-14	1.06E-12
ETFRF1	ETFRF1	-0.553828761	4.695766942	55.9823406	7.31E-14	1.07E-12
CES5A	CES5A	-1.448899475	1.247895888	55.94666518	7.45E-14	1.09E-12
FAM83D	FAM83D	0.827553202	3.722927478	55.92490819	7.53E-14	1.10E-12
RGCC	RGCC	-0.680987736	3.608966982	55.90466399	7.61E-14	1.11E-12
METTL4	METTL4	0.394607598	2.509890265	55.85126233	7.82E-14	1.14E-12
MYCT1	MYCT1	-0.666868254	2.632815563	55.83875666	7.87E-14	1.14E-12
ZFYVE21	ZFYVE21	-0.412232949	4.496807085	55.7583567	8.19E-14	1.19E-12
GRB7	GRB7	0.88037423	3.959483168	55.7570095	8.20E-14	1.19E-12
ZCCHC3	ZCCHC3	0.461073825	4.561002055	55.74297013	8.26E-14	1.20E-12
Mar-02	Mar-02	-0.649038631	6.687664405	55.72953414	8.32E-14	1.21E-12
GBP5	GBP5	1.495463385	3.926797452	55.72144336	8.35E-14	1.21E-12
ENTPD2	ENTPD2	1.127353121	2.335117672	55.71168557	8.39E-14	1.22E-12
AC073316.1	AC073316.1	2.993344858	-4.086238768	55.70675379	8.41E-14	1.22E-12
ERP27	ERP27	1.727879376	1.28574334	55.69373192	8.47E-14	1.23E-12
NCAPD2P1	NCAPD2P1	2.070011616	-0.749420975	55.68965675	8.49E-14	1.23E-12
AC005393.1	AC005393.1	1.007696924	-2.350417987	55.65090885	8.66E-14	1.25E-12
LINC01139	LINC01139	2.819073467	0.292757457	55.62690457	8.76E-14	1.27E-12
APOC4	APOC4	-1.220702181	-0.561564672	55.60156736	8.88E-14	1.28E-12
AP001528.3	AP001528.3	-0.82323329	0.779302408	55.59353532	8.91E-14	1.29E-12
AC004160.1	AC004160.1	-1.743325216	-0.480911388	55.58612927	8.95E-14	1.29E-12
RBBP4	RBBP4	0.405098059	6.322673675	55.56500755	9.04E-14	1.30E-12
TMC2	TMC2	1.411445734	-2.990531422	55.54355409	9.14E-14	1.32E-12
VCX3A	VCX3A	3.545253702	-1.202457438	55.53806921	9.17E-14	1.32E-12
LIPE	LIPE	-1.207159794	1.70353518	55.52609416	9.22E-14	1.33E-12
RALY	RALY	0.425122508	6.858721663	55.52115373	9.25E-14	1.33E-12
TKTL2	TKTL2	3.373380928	-3.684184424	55.48746299	9.41E-14	1.35E-12
SMIM22	SMIM22	2.334931979	0.988163975	55.47284352	9.48E-14	1.36E-12
METTL11B	METTL11B	2.564622546	-3.451910349	55.46418863	9.52E-14	1.37E-12
AP000769.1	AP000769.1	1.351980775	1.169831576	55.45660279	9.55E-14	1.37E-12
HSD17B8	HSD17B8	-0.731415097	5.426609183	55.45642641	9.56E-14	1.37E-12
AQP9	AQP9	-1.472305656	8.934267965	55.37811635	9.94E-14	1.42E-12
GAL3ST1	GAL3ST1	1.639955655	4.229086051	55.2747466	1.05E-13	1.50E-12
MED22	MED22	0.45171416	4.281889766	55.27350419	1.05E-13	1.50E-12
EPHB6	EPHB6	1.396569464	2.879182748	55.24777234	1.06E-13	1.52E-12
U2AF2	U2AF2	0.281509343	6.715868985	55.2359739	1.07E-13	1.53E-12
CLEC2L	CLEC2L	3.095215512	0.370085183	55.1897166	1.09E-13	1.56E-12
SP140	SP140	1.117681987	1.413346033	55.16912535	1.11E-13	1.58E-12
ZNF790-AS1	ZNF790-AS1	1.068078517	-0.718022122	55.09204466	1.15E-13	1.64E-12
KIAA1522	KIAA1522	0.621483818	6.311440507	55.09100034	1.15E-13	1.64E-12
CLUH	CLUH	-0.484826495	7.887030314	55.08957268	1.15E-13	1.64E-12
AC114488.1	AC114488.1	1.69511814	-2.154693663	55.0806319	1.16E-13	1.65E-12
INSIG1	INSIG1	-1.102736103	9.221162082	55.07030019	1.16E-13	1.65E-12
PRDX3	PRDX3	-0.468845329	7.836517294	55.03903669	1.18E-13	1.68E-12
DNAJC30	DNAJC30	-0.516851893	4.25352034	55.02050161	1.19E-13	1.70E-12
C1QL4	C1QL4	1.918619492	-0.96843138	54.98607644	1.21E-13	1.72E-12
LACTB	LACTB	-0.431251262	5.079893726	54.94930188	1.24E-13	1.76E-12
CCDC189	CCDC189	0.861846485	-1.635032306	54.93677854	1.24E-13	1.77E-12
LINC02587	LINC02587	-2.507982104	-1.897913192	54.932984	1.25E-13	1.77E-12
NDRG3	NDRG3	0.495167159	4.699699229	54.89286413	1.27E-13	1.80E-12
PQLC1	PQLC1	-0.598828369	7.290908646	54.88227708	1.28E-13	1.81E-12
RBM14	RBM14	0.23781195	5.079384468	54.87887181	1.28E-13	1.81E-12
TEKT2	TEKT2	1.607377634	-2.357814641	54.87078444	1.29E-13	1.82E-12
MCUB	MCUB	0.962959709	2.105756413	54.86850885	1.29E-13	1.82E-12
AC016735.1	AC016735.1	2.010535315	-0.914090238	54.86452592	1.29E-13	1.82E-12
AP1G1	AP1G1	-0.380030331	5.976208535	54.83937097	1.31E-13	1.85E-12
EED	EED	0.345517729	3.590685418	54.83696959	1.31E-13	1.85E-12
TNNT2	TNNT2	1.647238529	-0.373815936	54.82101372	1.32E-13	1.86E-12
LINC01436	LINC01436	2.199429647	0.605925864	54.81535057	1.32E-13	1.87E-12
IGDCC4	IGDCC4	1.691401927	0.591906985	54.78903816	1.34E-13	1.89E-12
ANGPTL6	ANGPTL6	-0.972844349	1.800672834	54.78706444	1.34E-13	1.89E-12
FGL1	FGL1	-1.24982723	10.57267053	54.75309957	1.37E-13	1.92E-12
CRAT	CRAT	-0.510206953	7.283689185	54.75120274	1.37E-13	1.92E-12
KLF9	KLF9	-0.836252294	6.732446717	54.74122644	1.37E-13	1.93E-12
GAD2	GAD2	5.920361636	-2.478775213	54.70973417	1.40E-13	1.96E-12
AC003665.1	AC003665.1	0.82776984	2.031467369	54.70752501	1.40E-13	1.96E-12
AC004862.1	AC004862.1	-1.652348322	2.907538411	54.70554933	1.40E-13	1.96E-12
LRRC1	LRRC1	1.087562878	3.50815361	54.6912949	1.41E-13	1.98E-12
CYP7B1	CYP7B1	-0.966907688	3.088350527	54.6776583	1.42E-13	1.99E-12
RPL12P35	RPL12P35	-1.328063469	-2.300066404	54.67572831	1.42E-13	1.99E-12
REP15	REP15	1.073692291	-1.574176714	54.67218672	1.42E-13	1.99E-12
MGST2	MGST2	-0.604293966	6.860195217	54.65744308	1.43E-13	2.01E-12
CHN2	CHN2	-0.745460844	5.152107535	54.63815061	1.45E-13	2.02E-12
DRD1	DRD1	-1.963010302	0.532926216	54.63767331	1.45E-13	2.02E-12
FUOM	FUOM	-0.798271461	6.501500513	54.63753334	1.45E-13	2.02E-12
AFF4	AFF4	-0.472950143	6.446759617	54.63475697	1.45E-13	2.03E-12
BCAT1	BCAT1	1.069937387	2.934380704	54.62407473	1.46E-13	2.03E-12
RELT	RELT	0.687968164	1.674591247	54.62359359	1.46E-13	2.03E-12
AADAC	AADAC	-1.056405154	8.144612666	54.62123316	1.46E-13	2.04E-12
MRPL44	MRPL44	-0.341256252	5.004711669	54.58953765	1.49E-13	2.07E-12
CKM	CKM	1.578677866	-2.344673752	54.56620494	1.50E-13	2.09E-12
RSPH14	RSPH14	1.219415566	-1.050612913	54.56613059	1.50E-13	2.09E-12
STAB2	STAB2	-1.527286956	0.44761528	54.54947634	1.52E-13	2.11E-12
HPSE2	HPSE2	1.94290762	-2.419765651	54.53555603	1.53E-13	2.12E-12
FBL	FBL	0.710182569	6.91499741	54.52080759	1.54E-13	2.13E-12
DBN1	DBN1	1.029299238	4.870374264	54.50688987	1.55E-13	2.15E-12
VCX2	VCX2	4.197394007	-3.267431265	54.50504945	1.55E-13	2.15E-12
AL390879.1	AL390879.1	0.974052903	-1.561610286	54.43923073	1.60E-13	2.22E-12
AP001178.3	AP001178.3	1.153228118	-2.845559951	54.39479028	1.64E-13	2.27E-12
MANCR	MANCR	1.976089124	-1.842907064	54.39108332	1.64E-13	2.27E-12
ZNF525	ZNF525	1.019726569	1.745426024	54.37871732	1.65E-13	2.29E-12
PIWIL4	PIWIL4	1.306727881	1.012294162	54.37321775	1.66E-13	2.29E-12
AC005077.2	AC005077.2	-2.027422783	-2.472235041	54.3351616	1.69E-13	2.34E-12
AC007066.2	AC007066.2	0.610587381	-0.290519014	54.32195692	1.70E-13	2.35E-12
ADRB2	ADRB2	-1.091041039	2.925482864	54.29624453	1.72E-13	2.38E-12
LEFTY1	LEFTY1	1.800315494	0.757007485	54.26220703	1.75E-13	2.42E-12
ACBD6	ACBD6	0.451275971	5.053025612	54.20654549	1.80E-13	2.49E-12
ZNF607	ZNF607	0.930896615	1.491101992	54.19159174	1.82E-13	2.51E-12
PCDH19	PCDH19	1.585764171	-1.346224391	54.17134268	1.84E-13	2.53E-12
AC016394.2	AC016394.2	0.775732203	-0.239247031	54.16385828	1.84E-13	2.54E-12
HGD	HGD	-0.973543127	8.682100881	54.16045142	1.85E-13	2.54E-12
U2SURP	U2SURP	0.383777708	5.697925276	54.11117746	1.89E-13	2.60E-12
CYP4A22	CYP4A22	-1.294696573	6.491611237	54.1058433	1.90E-13	2.61E-12
S1PR1	S1PR1	-0.684898517	4.483853834	54.06771588	1.94E-13	2.66E-12
ACTN3	ACTN3	1.598087389	-2.727285161	54.04305717	1.96E-13	2.69E-12
NCAPD3	NCAPD3	0.500317993	3.791591972	53.97419406	2.03E-13	2.79E-12
ABAT	ABAT	-0.943557976	8.182265916	53.95697735	2.05E-13	2.81E-12
AL160162.1	AL160162.1	3.65098403	-3.440409653	53.94505561	2.06E-13	2.82E-12
LINC01506	LINC01506	-1.824714233	-1.314848289	53.94501923	2.06E-13	2.82E-12
HSF2BP	HSF2BP	0.825000795	-1.116672953	53.9294688	2.08E-13	2.84E-12
LINC00886	LINC00886	-1.116040257	2.292215466	53.9234517	2.08E-13	2.85E-12
PPP2R2B	PPP2R2B	1.45286607	0.586563823	53.89947736	2.11E-13	2.88E-12
SLC16A11	SLC16A11	-1.425087481	4.800286862	53.89666503	2.11E-13	2.89E-12
PIGU	PIGU	0.466123455	4.884410558	53.89386605	2.12E-13	2.89E-12
PDGFRL	PDGFRL	1.016275186	0.97116331	53.89268799	2.12E-13	2.89E-12
ULBP1	ULBP1	1.528300487	-1.34632613	53.88832721	2.12E-13	2.89E-12
GJB6	GJB6	2.910466193	-0.250559346	53.86140773	2.15E-13	2.93E-12
SFTPB	SFTPB	-2.140349474	-2.059047829	53.85762204	2.16E-13	2.93E-12
CPQ	CPQ	-0.579907276	6.63406966	53.85158325	2.16E-13	2.94E-12
NUP93	NUP93	0.428459965	4.283572922	53.83566442	2.18E-13	2.96E-12
TDRD3	TDRD3	-0.414686608	3.657753703	53.82180053	2.20E-13	2.98E-12
SUCLG2P2	SUCLG2P2	-0.898421005	-1.296342409	53.74629655	2.28E-13	3.10E-12
MXI1	MXI1	-0.512615734	5.314883098	53.74093162	2.29E-13	3.10E-12
PPIH	PPIH	0.484055217	3.742556749	53.74011355	2.29E-13	3.10E-12
RRN3	RRN3	-0.412554864	5.060210308	53.73967723	2.29E-13	3.10E-12
PSMA8	PSMA8	3.074366881	-2.715639938	53.73657141	2.29E-13	3.11E-12
AC074135.1	AC074135.1	2.183404782	-2.688815308	53.73440505	2.30E-13	3.11E-12
AC132008.2	AC132008.2	0.497048258	2.818325472	53.70634951	2.33E-13	3.15E-12
AC004160.2	AC004160.2	-2.143910076	-2.695508649	53.69660702	2.34E-13	3.17E-12
OXTR	OXTR	1.586174755	1.360213266	53.67226287	2.37E-13	3.20E-12
SUN2	SUN2	-0.616078747	7.383228694	53.64237863	2.41E-13	3.25E-12
IMPDH1	IMPDH1	0.945789988	3.888429574	53.63230407	2.42E-13	3.27E-12
AC090774.2	AC090774.2	3.502075824	-3.459690111	53.62776605	2.42E-13	3.27E-12
AL161772.1	AL161772.1	1.620888235	-1.853232841	53.626112	2.43E-13	3.27E-12
MNS1	MNS1	1.430196598	2.640170697	53.62597596	2.43E-13	3.27E-12
F9	F9	-1.450618925	7.782116552	53.62017697	2.43E-13	3.28E-12
GMEB1	GMEB1	0.309855713	3.395424023	53.61701868	2.44E-13	3.28E-12
AL121835.2	AL121835.2	2.57268394	-3.443511677	53.56608905	2.50E-13	3.37E-12
ACP7	ACP7	1.827606643	-3.166319823	53.53335304	2.54E-13	3.42E-12
AC132192.2	AC132192.2	0.723259629	0.238096746	53.4926778	2.60E-13	3.49E-12
DPYSL5	DPYSL5	2.994968504	-2.586674151	53.46391907	2.63E-13	3.54E-12
NRG3	NRG3	1.973320592	-0.703518185	53.43863717	2.67E-13	3.58E-12
COPS7B	COPS7B	0.339261184	4.653532148	53.40592607	2.71E-13	3.64E-12
AL359232.1	AL359232.1	-0.990776303	-1.907504832	53.35001667	2.79E-13	3.74E-12
HILS1	HILS1	3.111370131	-3.319942609	53.34713593	2.80E-13	3.75E-12
AC013731.1	AC013731.1	0.868028154	-1.668994236	53.33915425	2.81E-13	3.76E-12
CTXN1	CTXN1	1.458959925	0.039299507	53.33417668	2.81E-13	3.77E-12
GGT6	GGT6	2.437893384	1.024175572	53.31104406	2.85E-13	3.81E-12
NRAS	NRAS	0.416831927	5.733291221	53.29341896	2.87E-13	3.84E-12
SCUBE3	SCUBE3	1.120162421	-0.526481261	53.25479107	2.93E-13	3.92E-12
CYP27A1	CYP27A1	-0.882606529	9.244440389	53.24075778	2.95E-13	3.94E-12
FAM13A	FAM13A	-1.012598073	4.238147849	53.23259452	2.96E-13	3.96E-12
KANK3	KANK3	-0.691016052	2.498499584	53.2161819	2.99E-13	3.99E-12
FAM174A	FAM174A	-0.400677809	3.980147665	53.17828058	3.05E-13	4.06E-12
NAGLU	NAGLU	-0.522630487	6.317578334	53.15181619	3.09E-13	4.12E-12
ACBD4	ACBD4	-0.720103209	5.814107174	53.13128547	3.12E-13	4.16E-12
ANKRD13D	ANKRD13D	0.5436973	3.971763835	53.11766854	3.14E-13	4.18E-12
GLYATL1B	GLYATL1B	-2.432624336	-3.098230647	53.11096783	3.15E-13	4.20E-12
ITGAE	ITGAE	0.843119921	3.231804426	53.07724026	3.21E-13	4.26E-12
LRR1	LRR1	0.470520912	2.403213025	53.07722714	3.21E-13	4.26E-12
MFSD6L	MFSD6L	2.145668889	-2.013655163	53.06183657	3.23E-13	4.29E-12
DIPK2B	DIPK2B	-0.563894526	3.431094561	53.03518858	3.28E-13	4.35E-12
ITPR3	ITPR3	1.38893196	3.696146736	53.01792387	3.31E-13	4.39E-12
C4orf3	C4orf3	-0.478060743	6.450587055	52.99257192	3.35E-13	4.44E-12
ARSA	ARSA	-0.588933447	6.229383246	52.9890734	3.35E-13	4.45E-12
AC007686.3	AC007686.3	-0.540250821	-0.306691286	52.97037758	3.39E-13	4.49E-12
LMO7	LMO7	-0.598360983	5.865677323	52.95767973	3.41E-13	4.51E-12
CASQ2	CASQ2	-1.129729475	0.475921313	52.92388844	3.47E-13	4.59E-12
BIRC7	BIRC7	2.116515938	-0.232700229	52.91252361	3.49E-13	4.61E-12
DRD4	DRD4	1.322534307	0.692631254	52.88401663	3.54E-13	4.68E-12
UBE2Z	UBE2Z	0.350714818	6.230423847	52.88318498	3.54E-13	4.68E-12
XKR5	XKR5	1.984198166	-3.452017674	52.8778864	3.55E-13	4.69E-12
IBSP	IBSP	2.720510095	-0.160716005	52.86025429	3.58E-13	4.73E-12
PCDH12	PCDH12	-0.575971695	4.026583046	52.85531717	3.59E-13	4.74E-12
HAUS3	HAUS3	0.368093143	3.161114027	52.82613961	3.64E-13	4.80E-12
KCTD17	KCTD17	1.125731012	3.783445669	52.73332382	3.82E-13	5.03E-12
AC136601.2	AC136601.2	-1.81104703	-0.199502665	52.70347734	3.88E-13	5.11E-12
PDCD1	PDCD1	1.514081262	1.423946998	52.70228066	3.88E-13	5.11E-12
TERF2IP	TERF2IP	-0.364344129	5.402851884	52.6884619	3.91E-13	5.14E-12
TEDC1	TEDC1	0.787798677	2.986984625	52.64322992	4.00E-13	5.26E-12
PIGZ	PIGZ	0.797288019	2.535456535	52.63917939	4.01E-13	5.27E-12
DR1	DR1	0.356003871	5.215088315	52.59486879	4.10E-13	5.38E-12
CD302	CD302	-0.734676707	4.693550886	52.57977731	4.13E-13	5.42E-12
AC022150.4	AC022150.4	1.431102159	-1.086002627	52.56867725	4.15E-13	5.45E-12
AC006213.6	AC006213.6	0.959516172	-2.221681771	52.56777438	4.16E-13	5.45E-12
AP001626.1	AP001626.1	1.986897773	-2.442891146	52.54419368	4.21E-13	5.51E-12
CREBRF	CREBRF	-0.447740829	4.255195998	52.51878607	4.26E-13	5.58E-12
ERVV-1	ERVV-1	3.478474416	-3.82897675	52.51321181	4.27E-13	5.59E-12
FAM167B	FAM167B	-0.689077964	2.452008933	52.50942184	4.28E-13	5.60E-12
MARCKS	MARCKS	0.696942106	6.518689236	52.50580758	4.29E-13	5.61E-12
CNOT6	CNOT6	0.445961598	4.121790405	52.47599724	4.36E-13	5.69E-12
TMEM220-AS1	TMEM220-AS1	-0.838035328	2.332124545	52.45840001	4.39E-13	5.74E-12
MIR100HG	MIR100HG	-0.946436337	1.69116708	52.4578505	4.40E-13	5.74E-12
TGFBR2	TGFBR2	-0.591484669	6.398222269	52.45057653	4.41E-13	5.76E-12
SLIT1	SLIT1	1.156566914	-1.084552838	52.4392274	4.44E-13	5.79E-12
CCHCR1	CCHCR1	0.558937476	5.08144207	52.43835654	4.44E-13	5.79E-12
SHROOM4	SHROOM4	-0.714949098	1.957482939	52.43661318	4.44E-13	5.79E-12
SERINC1	SERINC1	-0.471400067	7.340686269	52.40338614	4.52E-13	5.88E-12
AC108752.1	AC108752.1	4.065444244	-1.864420927	52.38531324	4.56E-13	5.93E-12
AC023906.5	AC023906.5	1.818152625	-0.810209346	52.37206331	4.59E-13	5.97E-12
OTX1	OTX1	1.291644335	0.547342776	52.35666789	4.63E-13	6.01E-12
PPP1R32	PPP1R32	-0.736292276	1.112744128	52.34961112	4.64E-13	6.03E-12
AC008555.7	AC008555.7	0.618086646	0.296352282	52.32966208	4.69E-13	6.09E-12
XKR7	XKR7	3.029429553	-3.349255239	52.2751107	4.82E-13	6.26E-12
ZNF83	ZNF83	1.107665492	3.855727216	52.21671194	4.97E-13	6.44E-12
LPL	LPL	-1.123156026	2.405543127	52.20670762	5.00E-13	6.47E-12
FIGNL1	FIGNL1	0.619915921	2.927678415	52.20277789	5.01E-13	6.48E-12
LRP12	LRP12	1.00989249	2.247467543	52.20175323	5.01E-13	6.48E-12
QSER1	QSER1	0.432187122	4.201183174	52.1940889	5.03E-13	6.50E-12
STARD13	STARD13	-0.633570215	3.788375519	52.17234026	5.08E-13	6.57E-12
UBE2I	UBE2I	0.349975996	5.834609379	52.17175211	5.09E-13	6.57E-12
BLMH	BLMH	0.854927541	4.727537351	52.16583781	5.10E-13	6.59E-12
STIP1	STIP1	0.416631685	6.925652022	52.16458004	5.10E-13	6.59E-12
FKBP10	FKBP10	1.226445002	5.041680719	52.14860468	5.15E-13	6.64E-12
TMEM150C	TMEM150C	-0.917869083	4.350464821	52.13583783	5.18E-13	6.68E-12
MDH2	MDH2	-0.500165267	8.324326874	52.13113975	5.19E-13	6.69E-12
SLC25A13	SLC25A13	-0.572403818	6.919957551	52.05082303	5.41E-13	6.97E-12
NOVA2	NOVA2	-0.594637208	1.681979567	51.99777484	5.56E-13	7.15E-12
OPRK1	OPRK1	4.528078276	-0.78499417	51.99187801	5.57E-13	7.17E-12
FAM110D	FAM110D	-0.766740105	0.384040199	51.98834018	5.58E-13	7.18E-12
COL24A1	COL24A1	1.760839939	0.280432757	51.98203202	5.60E-13	7.20E-12
POLR2D	POLR2D	0.286133719	5.005869628	51.97493781	5.62E-13	7.22E-12
AP001505.1	AP001505.1	0.833374869	0.867151913	51.96868705	5.64E-13	7.24E-12
GPM6A	GPM6A	-1.513782704	0.519373048	51.968155	5.64E-13	7.24E-12
EPAS1	EPAS1	-0.495853028	7.656452944	51.91139249	5.81E-13	7.45E-12
GPR84	GPR84	1.445096675	-1.30655061	51.88786251	5.88E-13	7.53E-12
FUBP1	FUBP1	0.417690797	5.2286814	51.8636297	5.95E-13	7.62E-12
SAPCD1	SAPCD1	0.92266722	-0.899788392	51.84680646	6.00E-13	7.68E-12
KDM1A	KDM1A	0.379032302	5.300566661	51.7947089	6.16E-13	7.89E-12
FAT4	FAT4	-1.01813618	2.626365373	51.79159832	6.17E-13	7.89E-12
PGM5	PGM5	-1.323444184	2.705035792	51.76701712	6.25E-13	7.99E-12
FAM57A	FAM57A	0.795935555	2.345980168	51.74551293	6.32E-13	8.07E-12
AL121827.2	AL121827.2	3.233455033	-2.317292252	51.72911925	6.37E-13	8.14E-12
AC015961.2	AC015961.2	1.084431265	-2.711054812	51.71320734	6.42E-13	8.20E-12
AC046168.2	AC046168.2	1.45581104	-1.973888065	51.67780996	6.54E-13	8.34E-12
CLEC4G	CLEC4G	-1.984494175	1.092358553	51.67542621	6.55E-13	8.35E-12
AL442125.1	AL442125.1	0.90273343	-1.821881107	51.67202495	6.56E-13	8.36E-12
XCL1	XCL1	1.219501146	-0.165394284	51.64726191	6.64E-13	8.46E-12
ZNF888	ZNF888	1.368663586	-2.363034449	51.64315444	6.66E-13	8.47E-12
IGF2BP2	IGF2BP2	1.377983137	4.224763299	51.58274145	6.86E-13	8.73E-12
AL353572.1	AL353572.1	1.60558497	-2.360688448	51.57609952	6.89E-13	8.76E-12
PHLDA1	PHLDA1	-0.914927799	6.080502508	51.56492705	6.93E-13	8.80E-12
MTCL1	MTCL1	1.200156337	2.628280516	51.55855551	6.95E-13	8.83E-12
AL606489.1	AL606489.1	0.901582214	-1.217594313	51.54888071	6.98E-13	8.87E-12
ARL15	ARL15	-0.42500655	4.073826723	51.50836875	7.13E-13	9.05E-12
ZMYND19	ZMYND19	0.427870635	4.001402424	51.47531359	7.25E-13	9.19E-12
LSM14B	LSM14B	0.427188316	4.935711301	51.45971879	7.31E-13	9.26E-12
PGLYRP4	PGLYRP4	2.201421775	-3.396878488	51.403801	7.52E-13	9.53E-12
P2RX4	P2RX4	0.585973636	4.935247763	51.38389666	7.60E-13	9.62E-12
SCN5A	SCN5A	1.71911685	-1.957563255	51.35512338	7.71E-13	9.75E-12
MRPL19	MRPL19	-0.332545162	5.404591673	51.34410387	7.75E-13	9.80E-12
FGG	FGG	-1.013160392	12.60784532	51.33644286	7.78E-13	9.84E-12
TMIE	TMIE	1.268061449	1.145704551	51.31767443	7.86E-13	9.93E-12
TMEM107	TMEM107	0.537645567	1.712007355	51.29370642	7.95E-13	1.00E-11
SIRT5	SIRT5	-0.519290242	5.07236995	51.28652643	7.98E-13	1.01E-11
CYP4V2	CYP4V2	-0.732167593	6.523410117	51.24953502	8.13E-13	1.03E-11
NFIC	NFIC	-0.534550443	7.41349842	51.24867804	8.14E-13	1.03E-11
ZNF239	ZNF239	1.260419304	0.772874989	51.24303384	8.16E-13	1.03E-11
GLMN	GLMN	0.427180342	2.113003566	51.21696582	8.27E-13	1.04E-11
NFKBIE	NFKBIE	0.648436858	4.505661383	51.19434203	8.37E-13	1.05E-11
SLC9A3R2	SLC9A3R2	-0.678903796	7.782006367	51.16518395	8.49E-13	1.07E-11
FAM169A	FAM169A	-1.232351401	2.38767619	51.16284412	8.50E-13	1.07E-11
RGN	RGN	-0.870214178	7.259637098	51.13233254	8.63E-13	1.09E-11
TRIM4	TRIM4	-0.416906256	4.883303422	51.11289954	8.72E-13	1.10E-11
HOXB8	HOXB8	2.079899985	-2.148412526	51.10527637	8.75E-13	1.10E-11
CYP26B1	CYP26B1	1.638445003	1.646444805	51.09532696	8.80E-13	1.10E-11
CCL25	CCL25	2.562209297	4.889245125	51.08377175	8.85E-13	1.11E-11
ASL	ASL	-0.821614903	7.58358897	51.0691651	8.92E-13	1.12E-11
YPEL1	YPEL1	-0.92121685	1.490751776	51.04632047	9.02E-13	1.13E-11
PPM1M	PPM1M	0.591611868	3.634251336	51.00080894	9.23E-13	1.16E-11
POLE3	POLE3	0.341448063	5.421156542	50.97716988	9.34E-13	1.17E-11
TRIM67	TRIM67	1.247150847	-0.855061906	50.96418082	9.41E-13	1.18E-11
ZNF605	ZNF605	0.476237202	3.342394314	50.95129357	9.47E-13	1.18E-11
LAMA5-AS1	LAMA5-AS1	-1.568202827	2.546360971	50.93137899	9.57E-13	1.20E-11
FAM117B	FAM117B	0.698384418	2.744638832	50.92238384	9.61E-13	1.20E-11
PKDCC	PKDCC	0.936578265	4.404237277	50.91739472	9.63E-13	1.20E-11
LMX1A	LMX1A	2.10238947	-2.168364958	50.8464967	9.99E-13	1.25E-11
ATG4A	ATG4A	-0.446622752	4.224330425	50.77841405	1.03E-12	1.29E-11
SAAL1	SAAL1	0.413052033	3.263663046	50.75878265	1.04E-12	1.30E-11
SHOX2	SHOX2	1.544974419	-0.947890722	50.733378	1.06E-12	1.32E-11
RNPS1	RNPS1	0.323062692	5.846230016	50.70557424	1.07E-12	1.34E-11
ZNF880	ZNF880	1.106710789	1.313627505	50.69203752	1.08E-12	1.34E-11
PDSS2	PDSS2	-0.450532835	4.658675807	50.67887777	1.09E-12	1.35E-11
GMNN	GMNN	0.70363346	5.415126476	50.66096623	1.10E-12	1.36E-11
BBS2	BBS2	-0.570755211	4.201078225	50.6376786	1.11E-12	1.38E-11
NLGN1	NLGN1	2.263631432	-1.222659601	50.62814568	1.12E-12	1.39E-11
APOBEC3B	APOBEC3B	1.233860464	2.125465413	50.62670947	1.12E-12	1.39E-11
PIK3CD-AS2	PIK3CD-AS2	1.472406087	-0.516900566	50.61264081	1.13E-12	1.40E-11
DHRS4L1	DHRS4L1	-0.871430599	0.238861807	50.6110103	1.13E-12	1.40E-11
AP003119.3	AP003119.3	-1.345279149	3.877798031	50.61028808	1.13E-12	1.40E-11
ZNF283	ZNF283	0.627371072	1.174753812	50.60892773	1.13E-12	1.40E-11
SUPT16H	SUPT16H	0.319898656	5.996710703	50.59190469	1.14E-12	1.41E-11
ANKRD30A	ANKRD30A	2.357334737	-3.026425948	50.58710738	1.14E-12	1.41E-11
B3GALNT1	B3GALNT1	0.851715828	1.558104104	50.55760369	1.16E-12	1.43E-11
AC016394.1	AC016394.1	0.628409696	-0.473239648	50.534254	1.17E-12	1.45E-11
AC009271.1	AC009271.1	2.838560454	-2.732666795	50.5327374	1.17E-12	1.45E-11
SPPL2A	SPPL2A	-0.410442066	6.559245624	50.52717041	1.18E-12	1.45E-11
AL590652.1	AL590652.1	1.312113408	-2.662465297	50.51992755	1.18E-12	1.46E-11
DSG1	DSG1	-1.597677218	3.29149299	50.50540544	1.19E-12	1.47E-11
CLEC1B	CLEC1B	-2.397003431	-0.519073127	50.48792989	1.20E-12	1.48E-11
CEP95	CEP95	0.387191639	4.110381638	50.47829381	1.20E-12	1.48E-11
PGS1	PGS1	0.335664434	3.81436111	50.45705479	1.22E-12	1.50E-11
PIGV	PIGV	-0.530609016	4.407737235	50.41319431	1.25E-12	1.53E-11
AC007099.1	AC007099.1	-2.704524411	-0.006090143	50.41205756	1.25E-12	1.53E-11
AC079944.2	AC079944.2	0.75232402	-1.568244057	50.39832776	1.26E-12	1.54E-11
AC005726.1	AC005726.1	0.614706116	-0.153961976	50.37216381	1.27E-12	1.56E-11
AC078880.3	AC078880.3	-2.571592116	-2.916189999	50.36091467	1.28E-12	1.57E-11
PRRT2	PRRT2	0.810335729	-0.490419701	50.35755063	1.28E-12	1.57E-11
ADH4	ADH4	-1.606200919	9.367863835	50.34729035	1.29E-12	1.58E-11
PIGX	PIGX	0.370289078	3.860211848	50.34515108	1.29E-12	1.58E-11
AHSP	AHSP	-2.643011943	-2.332295371	50.34224733	1.29E-12	1.58E-11
EPN3	EPN3	1.874004888	0.104687457	50.34091932	1.29E-12	1.58E-11
LINC01297	LINC01297	3.557356309	-3.041002526	50.31840746	1.31E-12	1.60E-11
DYSF	DYSF	-0.658373112	5.587199559	50.29769598	1.32E-12	1.62E-11
AL139327.1	AL139327.1	4.761265742	-0.688442828	50.29554825	1.32E-12	1.62E-11
DEK	DEK	0.511623167	6.409717988	50.2804194	1.33E-12	1.63E-11
AC002398.1	AC002398.1	0.713667642	-1.217667176	50.26501776	1.34E-12	1.64E-11
BPHL	BPHL	-0.627666549	5.937950519	50.25392745	1.35E-12	1.65E-11
AC104009.1	AC104009.1	2.242662816	-3.862383111	50.25322753	1.35E-12	1.65E-11
AXDND1	AXDND1	1.296089372	-1.878700406	50.21643561	1.38E-12	1.68E-11
AC022167.4	AC022167.4	-1.629613419	-1.577760983	50.21347583	1.38E-12	1.68E-11
SPANXB1	SPANXB1	3.697514566	-3.507598939	50.20634576	1.38E-12	1.69E-11
AC011477.1	AC011477.1	0.643016892	-0.13360963	50.20589623	1.38E-12	1.69E-11
TEC	TEC	-0.785915795	1.369207006	50.19202369	1.39E-12	1.70E-11
PHKB	PHKB	-0.466811682	5.587398911	50.16036715	1.42E-12	1.72E-11
ZBTB34	ZBTB34	0.492613396	2.828051237	50.13351197	1.44E-12	1.75E-11
GPC2	GPC2	0.99509141	-1.167232202	50.09213417	1.47E-12	1.78E-11
LINC01901	LINC01901	2.4500158	-2.985852525	50.08429001	1.47E-12	1.79E-11
CCDC137	CCDC137	0.463384863	4.569301387	50.08129906	1.48E-12	1.79E-11
MTMR7	MTMR7	1.358813938	2.302742437	50.06642533	1.49E-12	1.80E-11
BOK	BOK	-0.805236875	6.731227958	50.01975903	1.52E-12	1.85E-11
WDR86	WDR86	-1.264713034	0.046976595	50.01190006	1.53E-12	1.85E-11
RETSAT	RETSAT	-0.598378161	7.340841357	49.99937812	1.54E-12	1.86E-11
TTC7B	TTC7B	-0.680715913	3.72573205	49.99453171	1.54E-12	1.87E-11
SSC4D	SSC4D	1.10824117	2.847716942	49.9930448	1.54E-12	1.87E-11
AC006213.3	AC006213.3	1.498567098	-2.029352117	49.96343245	1.57E-12	1.90E-11
CTSF	CTSF	-0.720334365	7.07273039	49.95633035	1.57E-12	1.90E-11
WNT7A	WNT7A	-2.733605046	-1.256102333	49.92499828	1.60E-12	1.93E-11
AC011497.2	AC011497.2	-0.961157636	-0.382289223	49.92446863	1.60E-12	1.93E-11
SALL4	SALL4	1.686680153	0.897289687	49.89243374	1.62E-12	1.96E-11
ATP1A1	ATP1A1	0.623090001	9.01439243	49.87682209	1.64E-12	1.98E-11
SLC46A3	SLC46A3	-1.141426372	5.560268425	49.86651511	1.65E-12	1.98E-11
SF3A2	SF3A2	0.513513916	5.828954824	49.8613907	1.65E-12	1.99E-11
SH3D21	SH3D21	0.767449029	0.984455096	49.85256583	1.66E-12	2.00E-11
EMP1	EMP1	-0.87351955	4.806260811	49.82810177	1.68E-12	2.02E-11
ACKR3	ACKR3	-1.104101928	4.500551065	49.80891038	1.69E-12	2.04E-11
TBX3	TBX3	-1.206033171	5.995822771	49.76949413	1.73E-12	2.08E-11
NTNG1	NTNG1	2.972283545	-2.578380559	49.76552232	1.73E-12	2.08E-11
CNR1	CNR1	1.761709496	0.25002388	49.76469915	1.73E-12	2.08E-11
CCNI2	CCNI2	1.256292787	-1.563726626	49.76105851	1.74E-12	2.09E-11
PHACTR3	PHACTR3	-1.703380667	-2.232244952	49.74199607	1.75E-12	2.11E-11
SST	SST	8.150930333	1.91916594	49.74039211	1.75E-12	2.11E-11
CCN5	CCN5	-1.72375514	1.178447275	49.72857251	1.77E-12	2.12E-11
EPM2A	EPM2A	-0.528746727	2.384919535	49.69194948	1.80E-12	2.16E-11
PMPCB	PMPCB	-0.368278484	6.152087827	49.67811589	1.81E-12	2.17E-11
AJ239322.1	AJ239322.1	3.082832336	-4.062600089	49.66888005	1.82E-12	2.18E-11
PRCP	PRCP	-0.506588452	6.377016613	49.65678498	1.83E-12	2.19E-11
INTS8	INTS8	0.445603377	4.63653048	49.65188087	1.84E-12	2.20E-11
GPR146	GPR146	-0.838818675	0.848023193	49.63426858	1.85E-12	2.22E-11
VCX3B	VCX3B	2.441193469	-3.089842444	49.61484125	1.87E-12	2.24E-11
AL133297.2	AL133297.2	2.401336708	-3.470654889	49.60920284	1.88E-12	2.24E-11
MYLK	MYLK	-0.729919317	6.320323113	49.59064701	1.89E-12	2.26E-11
NTF3	NTF3	-1.246796361	-0.602836983	49.58138835	1.90E-12	2.27E-11
IGHV3-73	IGHV3-73	2.615520106	0.895340028	49.56430816	1.92E-12	2.29E-11
AC012074.1	AC012074.1	0.985006618	-2.829909865	49.5582647	1.93E-12	2.30E-11
MICU1	MICU1	-0.420761145	6.319062107	49.55604834	1.93E-12	2.30E-11
ABCC5	ABCC5	0.426392073	4.068299484	49.55284451	1.93E-12	2.30E-11
EXO5	EXO5	0.423105246	2.415897329	49.55018318	1.93E-12	2.30E-11
RPA1	RPA1	0.36467381	5.495360355	49.54948432	1.93E-12	2.30E-11
PGRMC2	PGRMC2	-0.391622058	6.743356879	49.54861624	1.94E-12	2.30E-11
LINC01976	LINC01976	2.683899115	-3.898117745	49.52431906	1.96E-12	2.33E-11
C7orf61	C7orf61	1.233785979	-2.040280023	49.51827281	1.97E-12	2.33E-11
TCF25	TCF25	-0.407435192	6.422793094	49.48727354	2.00E-12	2.37E-11
ARID3B	ARID3B	0.570561865	2.271429079	49.47431369	2.01E-12	2.39E-11
AGXT2	AGXT2	-1.174102483	5.397043349	49.46874541	2.02E-12	2.39E-11
KIAA1549L	KIAA1549L	1.698858263	-0.635774972	49.4617911	2.02E-12	2.40E-11
LINC-ROR	LINC-ROR	2.298749788	-2.435073464	49.44159642	2.04E-12	2.42E-11
SAC3D1	SAC3D1	0.581414994	4.121330063	49.43154658	2.05E-12	2.43E-11
RPL10L	RPL10L	2.705386619	-1.312940497	49.41360779	2.07E-12	2.45E-11
[truncated: 21,665 more rows]
